# Supplementary material for: Measuring the optimal exposure for single particle cryo-EM using a 2.6 Å reconstruction of rotavirus VP6
Source: eLife. 2015 May 29;4:e06980. doi: 10.7554/eLife.06980 (PMC4471936; doi:10.7554/eLife.06980)
Supplement: Supplementary file 1. — Archive containing the program Unblur. It contains the program precompiled for use on a Linux 64-bit system and source code. This archive and future updates are also available for download from the Grigorieff lab web page (http://grigoriefflab.janelia.org/unblur). DOI: http://dx.doi.org/10.7554/eLife.06980.012 [file elife06980s001.gz]

Archive with 69 entries (58 files):
- unblur_1.0
- unblur_1.0/bin
- unblur_1.0/bin/.UnBlur.dff
- unblur_1.0/bin/unblur
- unblur_1.0/bin/.UnBlur_EiJxU0VUz64rX9EW
- unblur_1.0/bin/.UnBlur_RqGpQG8UMkK5khsI
- unblur_1.0/bin/.UnBlur_ibz10mzVXetN60jz
- unblur_1.0/src
- unblur_1.0/src/aclocal.m4
- unblur_1.0/src/AUTHORS
- unblur_1.0/src/ChangeLog
- unblur_1.0/src/compile
- unblur_1.0/src/configure
- unblur_1.0/src/configure.ac
- unblur_1.0/src/COPYING
- unblur_1.0/src/core
- unblur_1.0/src/core/user_supplied_parameters.f90
- unblur_1.0/src/core/user_input.f90
- unblur_1.0/src/core/histograms.f90
- unblur_1.0/src/core/numeric_text_files.f90
- unblur_1.0/src/core/progress_bars.f90
- unblur_1.0/src/core/images_core.f90
- unblur_1.0/src/core/tiff_image_files.f90
- unblur_1.0/src/core/image_headers.f90
- unblur_1.0/src/core/useful_functions.f90
- unblur_1.0/src/core/string_manipulations.f90
- unblur_1.0/src/core/curves.f90
- unblur_1.0/src/core/orientations_and_rotations.f90
- unblur_1.0/src/core/image_files.f90
- unblur_1.0/src/core/electron_dose.f90
- unblur_1.0/src/core/units.f90
- unblur_1.0/src/core/contrast_transfer_functions.f90
- unblur_1.0/src/core/image_header_records.f90
- unblur_1.0/src/core/unblur_functions.f90
- unblur_1.0/src/core/program_instances.f90
- unblur_1.0/src/core/dates_and_times.f90
- unblur_1.0/src/core/ctffind_routines.f90
- unblur_1.0/src/core/empirical_distributions.f90
- unblur_1.0/src/core/globals.f90
- unblur_1.0/src/core/peaks.f90
- unblur_1.0/src/depcomp
- unblur_1.0/src/external_libs
- unblur_1.0/src/external_libs/fftw3.3
- unblur_1.0/src/external_libs/fftw3.3/fftw3.3.f90
- unblur_1.0/src/external_libs/napack
- unblur_1.0/src/external_libs/napack/sort2.f
- unblur_1.0/src/external_libs/libtiff
- unblur_1.0/src/external_libs/libtiff/libtiff_helper_functions.c
- unblur_1.0/src/external_libs/libtiff/libtiff.f90
- unblur_1.0/src/external_libs/netlib
- unblur_1.0/src/external_libs/netlib/gcvspl.f
- unblur_1.0/src/INSTALL
- unblur_1.0/src/install-sh
- unblur_1.0/src/m4
- unblur_1.0/src/m4/ax_f90_module.m4
- unblur_1.0/src/m4/ax_f90_internal_headmod.m4
- unblur_1.0/src/m4/ax_f90_module_flag.m4
- unblur_1.0/src/m4/ax_f90_header.m4
- unblur_1.0/src/m4/ax_f90_library.m4
- unblur_1.0/src/m4/ax_f90_module_extension.m4
- unblur_1.0/src/m4/ax_f90_library_setup.m4
- unblur_1.0/src/Makefile.am
- unblur_1.0/src/Makefile_common.am
- unblur_1.0/src/Makefile.in
- unblur_1.0/src/missing
- unblur_1.0/src/NEWS
- unblur_1.0/src/README
- unblur_1.0/src/src
- unblur_1.0/src/src/unblur.f90
