# Supplementary material for: Measuring the optimal exposure for single particle cryo-EM using a 2.6 Å reconstruction of rotavirus VP6
Source: eLife. 2015 May 29;4:e06980. doi: 10.7554/eLife.06980 (PMC4471936; doi:10.7554/eLife.06980)
Supplement: Supplementary file 1. — Archive containing the program Unblur. It contains the program precompiled for use on a Linux 64-bit system and source code. This archive and future updates are also available for download from the Grigorieff lab web page (http://grigoriefflab.janelia.org/unblur). DOI: http://dx.doi.org/10.7554/eLife.06980.012 [file elife06980s001.gz › unblur_1.0/src/core/unblur_functions.f90]

module unblur_functions

    implicit none

    contains

    subroutine unblur_refine_alignment( stack_of_images, &
                                        maximum_number_of_iterations,unitless_bfactor, &
                                        mask_central_cross,width_of_vertical_line,width_of_horizontal_line, &
                                        apply_circular_mask_to_reference,circular_mask_radius, &
                                        inner_radius_for_peak_search,outer_radius_for_peak_search, &
                                        maximum_shift_convergence_threshold, &
                                        additional_shifts_x,additional_shifts_y, &
                                        pixel_size, &
                                        indicate_progress, &
                                        running_average_width)
        use Images
        use Peaks
        use ProgressBars
        use Curves
        use UsefulFunctions, only : IsOdd
        ! arguments
        type(Image),                    intent(inout)   ::  stack_of_images(:)                  !<  Images to align to each other. Should already have approximate shifts applied if they're known. The images are returned with additional shifts applied.
        integer,                        intent(in)      ::  maximum_number_of_iterations        !<  For the alignment procedure
        real,                           intent(in)      ::  unitless_bfactor                    !<  B factor (unitless) to apply during alignment
        logical,                        intent(in)      ::  mask_central_cross                  !<  Whether to mask the central cross in Fourier space during alignment
        integer,                        intent(in)      ::  width_of_vertical_line              !<  Width of vertical line of the cross
        integer,                        intent(in)      ::  width_of_horizontal_line            !<  Width of horizontal line of the central cross
        logical,                        intent(in)      ::  apply_circular_mask_to_reference    !<  During alignment iterations
        real,                           intent(in)      ::  circular_mask_radius                !<  In pixels
        real,                           intent(in)      ::  inner_radius_for_peak_search        !<  Pixels. Set to 0.0 to search for peaks even at the origin of the cross-correlation function.
        real,                           intent(in)      ::  outer_radius_for_peak_search        !<  pixels
        real,                           intent(in)      ::  maximum_shift_convergence_threshold !<  Pixels. Alignment is deemed to have converged when the maximum image shift in either X or Y is at or below this
        real,           allocatable,    intent(inout)   ::  additional_shifts_x(:)              !<  Output (i.e. wiped on input). Shifts in X which had to be applied to each frame to bring it into register with the others
        real,           allocatable,    intent(inout)   ::  additional_shifts_y(:)              !<  Output (i.e. wiped on input). Shifts in Y which had to be applied to each frame to bring it into register with the others
        real,                           intent(in)      ::  pixel_size                          !<  In Angstroms. This is only used for print out information.
        logical,        optional,       intent(in)      ::  indicate_progress                   !<  Print out progress bars etc. False by default.
        integer,        optional,       intent(in)      ::  running_average_width               !<  How many frames should be averaged together? Defaults to 1. Must be odd.
        ! private variables
        type(Image)                 ::  sum_of_images
        type(Image)                 ::  sum_of_images_minus_current
        type(Image)                 ::  current_frame_image
        integer                     ::  current_iteration
        integer                     ::  image_counter
        integer                     ::  inner_image_counter
        type(Peak)                  ::  my_peak
        !real                        ::  maximum_x_shift, maximum_y_shift
        real                        ::  maximum_shift
        real,       allocatable     ::  old_shifts_x(:), old_shifts_y(:), current_shifts_x(:), current_shifts_y(:)
        type(Curve)                 ::  x_shifts
        type(Curve)                 ::  y_shifts
        integer                     ::  number_of_middle_image
        integer                     ::  order_of_polynomial
        logical                     ::  iindicate_progress
        type(ProgressBar)           ::  my_progress_bar
        integer                     ::  number_of_images_processed
        integer                     ::  rrunning_average_width
        integer                     ::  first_frame_to_align, last_frame_to_align
        real                        ::  acceleration_x, acceleration_y
        ! Options for smoothing of shifts
        integer,    parameter           ::  no_smoothing = 0
        integer,    parameter           ::  polynomial = 1
        integer,    parameter           ::  spline = 2
        integer,    parameter           ::  smoothing_type = spline
        ! Debug
        logical,    parameter           ::  debug = .false.
        ! start work

        iindicate_progress = .false.
        if (present(indicate_progress)) iindicate_progress = indicate_progress

        !
        rrunning_average_width = 1
        if(present(running_average_width)) rrunning_average_width = running_average_width
        first_frame_to_align = 1 + (rrunning_average_width-1)/2
        last_frame_to_align  = size(stack_of_images) - (rrunning_average_width-1)/2

        ! Prepare arrays to hold results
        if (allocated(additional_shifts_x) .and. size(additional_shifts_x) .ne. size(stack_of_images)) then
            deallocate(additional_shifts_x)
        endif
        if (allocated(additional_shifts_y) .and. size(additional_shifts_y) .ne. size(stack_of_images)) then
            deallocate(additional_shifts_y)
        endif
        if (.not. allocated(additional_shifts_x)) allocate(additional_shifts_x(size(stack_of_images)))
        if (.not. allocated(additional_shifts_y)) allocate(additional_shifts_y(size(stack_of_images)))
        additional_shifts_x = 0.0e0
        additional_shifts_y = 0.0e0
        old_shifts_x = additional_shifts_x
        old_shifts_y = additional_shifts_y

        ! Which is the middle image?
        if (IsOdd(size(stack_of_images))) then
            number_of_middle_image = (size(stack_of_images) + 1) / 2
        else
            number_of_middle_image = size(stack_of_images) / 2 + 1
        endif

        ! Prepare the sum of images
        call sum_of_images%Allocate(mould=stack_of_images(1),in_real_space=.false.)
        sum_of_images = (0.0e0,0.0e0)
        do image_counter = 1, size(stack_of_images)
            call sum_of_images%AddImage(stack_of_images(image_counter))
        enddo

        if (debug) then
            call sum_of_images%WriteToDisk('dbg_sum_on_entry.mrc')
        endif

        ! Prepare the smoothing curve
        call x_shifts%Init(size(stack_of_images))
        call y_shifts%Init(size(stack_of_images))


        ! Perform the main alignment loop, loop until the maximum shift is less than 0.1 pixels
        do current_iteration = 1, maximum_number_of_iterations

            if (iindicate_progress) then
                write(*,'(a,i0)') 'Performing alignment iteration # ', current_iteration
                call my_progress_bar%Begin(size(stack_of_images))
                number_of_images_processed = 0
            endif

            !$omp parallel default(shared) private(image_counter, sum_of_images_minus_current, my_peak,inner_image_counter,current_frame_image)
            call sum_of_images_minus_current%Reset()
            call current_frame_image%Reset()

            !$omp do
            do image_counter=first_frame_to_align,last_frame_to_align

                !
                ! Prepare the current image to be aligned
                !
                if (rrunning_average_width .gt. 1) then
                    current_frame_image = stack_of_images(image_counter-(rrunning_average_width-1)/2)
                    do inner_image_counter=image_counter-(rrunning_average_width-1)/2+1,image_counter+(rrunning_average_width-1)/2
                        current_frame_image%real_values = current_frame_image%real_values &
                                                        + stack_of_images(inner_image_counter)%real_values
                    enddo
                else
                    current_frame_image = stack_of_images(image_counter)
                endif

                !
                ! Prepare the reference image (sum of all images, minus current image)
                !
                sum_of_images_minus_current = sum_of_images
                call sum_of_images_minus_current%SubtractImage(current_frame_image)
                call sum_of_images_minus_current%ApplyBFactor(unitless_bfactor)
                !
                if (mask_central_cross) then
                    call sum_of_images_minus_current%MaskCentralCross(width_of_vertical_line, width_of_horizontal_line)
                endif
                !
                if (apply_circular_mask_to_reference) then
                    call sum_of_images_minus_current%BackwardFFT();
                    call sum_of_images_minus_current%ApplySoftCircularMask(radius_after_falloff=circular_mask_radius, &
                                                                           falloff=10.0e0, mask_with_average=.true.)
                    call sum_of_images_minus_current%ForwardFFT();
                endif

                !
                ! Compute the cross-correlation function, and find a peak in there
                !
                call sum_of_images_minus_current%CalculateCrossCorrelationImageWith(current_frame_image)
                my_peak = sum_of_images_minus_current%FindPeakWithParabolaFit(min_radius=inner_radius_for_peak_search, &
                                                                              max_radius=outer_radius_for_peak_search)
                if (debug) then
                    !write(*,'(a,2(f0.2,1x))') '**debug(unblur_refine_alignment): inner, outer radius = ', inner_radius_for_peak_search, outer_radius_for_peak_search
                    write(*,'(a,2(f0.2,1x))') '**debug(unblur_refine_alignment): peak coordinates = ', my_peak%CoOrdinates(1:2)
                endif

                !
                ! Update shifts for this frame
                !
                additional_shifts_x(image_counter) = additional_shifts_x(image_counter) + my_peak%CoOrdinates(1)
                additional_shifts_y(image_counter) = additional_shifts_y(image_counter) + my_peak%CoOrdinates(2)

                if (iindicate_progress) then
                    !$omp atomic
                    number_of_images_processed = number_of_images_processed + 1
                    call my_progress_bar%Update(number_of_images_processed)
                endif

            enddo ! end of loop over images

            !$omp enddo

            call sum_of_images_minus_current%Deallocate()
            call current_frame_image%Deallocate()

            !$omp end parallel

            if (iindicate_progress) call my_progress_bar%Finish()

            !
            ! If we did a running average of frames, we now need to compute shifts for the first and last few frames
            !
            if (rrunning_average_width .gt. 1) then
                do image_counter=1,size(stack_of_images)
                    if (image_counter .lt. first_frame_to_align) then
                        ! Estimate the acceleration (actually should be a desceleration in this case)
                        ! NOTE: here we assume that the images were not shifted on input, which will not be correct in some cases.
                        acceleration_x = (additional_shifts_x(first_frame_to_align+2) -additional_shifts_x(first_frame_to_align+1))&
                                        /(additional_shifts_x(first_frame_to_align+1) -additional_shifts_x(first_frame_to_align))
                        acceleration_y = (additional_shifts_y(first_frame_to_align+2) -additional_shifts_y(first_frame_to_align+1))&
                                        /(additional_shifts_y(first_frame_to_align+1) -additional_shifts_y(first_frame_to_align))
                        ! For development, we don't use the acceleration
                        additional_shifts_x(image_counter) = additional_shifts_x(first_frame_to_align) &
                                                            - (first_frame_to_align-image_counter) &
                                                            * (additional_shifts_x(first_frame_to_align+1) &
                                                               -additional_shifts_x(first_frame_to_align))
                        additional_shifts_y(image_counter) = additional_shifts_y(first_frame_to_align) &
                                                            - (first_frame_to_align-image_counter) &
                                                            * (additional_shifts_y(first_frame_to_align+1) &
                                                             - additional_shifts_y(first_frame_to_align))
                    else if (image_counter .gt. last_frame_to_align) then
                        additional_shifts_x(image_counter) = additional_shifts_x(last_frame_to_align) &
                                                            + (image_counter-last_frame_to_align) &
                                                            * (additional_shifts_x(last_frame_to_align) &
                                                            -  additional_shifts_x(last_frame_to_align-1))
                        additional_shifts_y(image_counter) = additional_shifts_y(last_frame_to_align) &
                                                            + (image_counter-last_frame_to_align) &
                                                            * (additional_shifts_y(last_frame_to_align) &
                                                             - additional_shifts_y(last_frame_to_align-1))
                    endif
                enddo
            endif


            ! Apply [spline|polynomial|no] smoothing to the shifts
            call x_shifts%ClearData()
            call y_shifts%ClearData()
            do image_counter=1, size(stack_of_images)
                call x_shifts%AddPoint(real(image_counter), additional_shifts_x(image_counter))
                call y_shifts%AddPoint(real(image_counter), additional_shifts_y(image_counter))
            enddo

            select case (smoothing_type)
                case (spline)
                    call x_shifts%FitSplineToData()
                    call x_shifts%CopySplineModel(additional_shifts_x)
                    call y_shifts%FitSplineToData()
                    call y_shifts%CopySplineModel(additional_shifts_y)
                case (no_smoothing)
                    call x_shifts%CopyYData(additional_shifts_x)
                    call y_shifts%CopyYData(additional_shifts_y)
                case (polynomial)
                    order_of_polynomial = min(6,size(stack_of_images)-1)
                    call x_shifts%FitPolynomialToData(order_of_polynomial)
                    call x_shifts%CopyPolynomialModel(additional_shifts_x)
                    call y_shifts%FitPolynomialToData(order_of_polynomial)
                    call y_shifts%CopyPolynomialModel(additional_shifts_y)
            end select


            ! Subtract off the shift from the middle image, so that the alignment is kept such that that image has
            ! a zero shift, we also want to work out the maximum shift based on before we do this so as to find the true answer
            !maximum_x_shift = maxval(abs(additional_shifts_x - old_shifts_x))
            !maximum_y_shift = maxval(abs(additional_shifts_y - old_shifts_y))

            !if (maximum_x_shift .gt. maximum_y_shift) then
            !    maximum_shift = maximum_x_shift
            !else
            !    maximum_shift = maximum_y_shift
            !endif

            ! Subtract middle images shift
            additional_shifts_x = additional_shifts_x - additional_shifts_x(number_of_middle_image)
            additional_shifts_y = additional_shifts_y - additional_shifts_y(number_of_middle_image)

            ! Work out the actual shift to apply for this iteration
            current_shifts_x = additional_shifts_x - old_shifts_x
            current_shifts_y = additional_shifts_y - old_shifts_y

            ! What is the largest absolute shift we'll be applying for this iteration?
            maximum_shift = max(maxval(abs(current_shifts_x)),maxval(abs(current_shifts_y)))

            ! Update old_shifts (the old_shifts for the middle frame will be 0.0)
            old_shifts_x = additional_shifts_x
            old_shifts_y = additional_shifts_y


            ! Shift the images
            if (iindicate_progress) then
                write(*,'(a,i0)') 'Shifting images for iteration # ', current_iteration
                call my_progress_bar%Begin(size(stack_of_images))
                number_of_images_processed = 0
            endif
            !$omp parallel default(shared) private(image_counter)
            !$omp do
            do image_counter=1, size(stack_of_images)

                call stack_of_images(image_counter)%PhaseShift( current_shifts_x(image_counter), &
                                                                current_shifts_y(image_counter), &
                                                                0e0)
                if (iindicate_progress) then
                    !$omp atomic
                    number_of_images_processed = number_of_images_processed +1
                    call my_progress_bar%Update(number_of_images_processed)
                endif

            enddo
            !$omp enddo
            !$omp end parallel

            if (iindicate_progress) then
                call my_progress_bar%Finish()
                write(*,'(a,i0,a,f0.2,a/)') 'Maximum shift during iteration # ', current_iteration, ': ', maximum_shift * pixel_size, ' A'
            endif


            ! If either of the convergence criterion are met then break
            if (     current_iteration .eq. maximum_number_of_iterations &
                .or. maximum_shift     .le. maximum_shift_convergence_threshold) exit

            ! Need to make the sum image for the next iteration
            sum_of_images = (0e0, 0e0)
            do image_counter=1, size(stack_of_images)
                call sum_of_images%AddImage(stack_of_images(image_counter))
            enddo

        enddo ! end of loop over alignment iterations

        if (debug) then
            call sum_of_images%WriteToDisk('dbg_sum_on_exit.mrc')
        endif


    end subroutine unblur_refine_alignment

end module unblur_functions
