# Supplementary material for: Measuring the optimal exposure for single particle cryo-EM using a 2.6 Å reconstruction of rotavirus VP6
Source: eLife. 2015 May 29;4:e06980. doi: 10.7554/eLife.06980 (PMC4471936; doi:10.7554/eLife.06980)
Supplement: Supplementary file 1. — Archive containing the program Unblur. It contains the program precompiled for use on a Linux 64-bit system and source code. This archive and future updates are also available for download from the Grigorieff lab web page (http://grigoriefflab.janelia.org/unblur). DOI: http://dx.doi.org/10.7554/eLife.06980.012 [file elife06980s001.gz › unblur_1.0/src/core/peaks.f90]

module Peaks

    implicit none

    private

    type, public :: Peak

        real       ::     CoOrdinates(3)  =   [0.0e0,0.0e0,0.0e0] !<  X, Y, Z coordinates
        real       ::     PeakHeight                              !<  Value of the peak / peak height
        real       ::     PeakHeightInSigmas                      !<  Number of times above the standard deviation
        contains
            procedure   ::  PrintInfo
    end type Peak

    contains

    subroutine PrintInfo(self)
        class(Peak),    intent(in)  ::  self
        write(*,'(5(f0.3,1x))') self%CoOrdinates, self%PeakHeight, self%PeakHeightInSigmas
    end subroutine PrintInfo

end module
