# Supplementary material for: Measuring the optimal exposure for single particle cryo-EM using a 2.6 Å reconstruction of rotavirus VP6
Source: eLife. 2015 May 29;4:e06980. doi: 10.7554/eLife.06980 (PMC4471936; doi:10.7554/eLife.06980)
Supplement: Supplementary file 1. — Archive containing the program Unblur. It contains the program precompiled for use on a Linux 64-bit system and source code. This archive and future updates are also available for download from the Grigorieff lab web page (http://grigoriefflab.janelia.org/unblur). DOI: http://dx.doi.org/10.7554/eLife.06980.012 [file elife06980s001.gz › unblur_1.0/src/external_libs/fftw3.3/fftw3.3.f90]

MODULE FFTW33
    USE, INTRINSIC :: ISO_C_BINDING
    IMPLICIT NONE
#include "fftw3.f03"
END MODULE FFTW33
