# Supplementary material for: Measuring the optimal exposure for single particle cryo-EM using a 2.6 Å reconstruction of rotavirus VP6
Source: eLife. 2015 May 29;4:e06980. doi: 10.7554/eLife.06980 (PMC4471936; doi:10.7554/eLife.06980)
Supplement: Supplementary file 1. — Archive containing the program Unblur. It contains the program precompiled for use on a Linux 64-bit system and source code. This archive and future updates are also available for download from the Grigorieff lab web page (http://grigoriefflab.janelia.org/unblur). DOI: http://dx.doi.org/10.7554/eLife.06980.012 [file elife06980s001.gz › unblur_1.0/src/external_libs/libtiff/libtiff_helper_functions.c]

#include <tiffio.h>

void TIFFPrintInfo(TIFF *my_tiff)
{
    TIFFPrintDirectory(my_tiff,stdout,TIFFPRINT_NONE);
}

int TIFFGetWidth(TIFF *my_tiff)
{
	int success;
	uint32 width;
	int width_cast;

	//TIFFPrintDirectory(my_tiff,stdout,TIFFPRINT_NONE);
	//printf("Last directory: %i\n",TIFFLastDirectory(my_tiff));

	success = TIFFGetField(my_tiff,TIFFTAG_IMAGEWIDTH,&width);
	if ( success == 1 ) {
		width_cast = (int) width;
	}
	else {
		width_cast = 0;
	}
	return width_cast;
}

int TIFFGetLength(TIFF *my_tiff)
{
	int success;
	uint32 length;
	int length_cast;

	success = TIFFGetField(my_tiff,TIFFTAG_IMAGELENGTH,&length);
	if ( success == 1 ) {
		length_cast = (int) length;
	}
	else {
		length_cast = 0;
	}
	return length_cast;
}

int TIFFGetSampleFormat(TIFF *my_tiff)
{
    int success;
    uint16 format;
    success = TIFFGetField(my_tiff,TIFFTAG_SAMPLEFORMAT,&format);
    return (int) format;
}

int TIFFGetSamplesPerPixel(TIFF *my_tiff)
{
    int success;
    uint16 samples_per_pixel;
    success = TIFFGetField(my_tiff,TIFFTAG_SAMPLESPERPIXEL,&samples_per_pixel);
    return (int) samples_per_pixel;
}

int TIFFGetBitsPerSample(TIFF *my_tiff)
{
    int success;
    uint16 bits_per_sample;
    success = TIFFGetField(my_tiff,TIFFTAG_BITSPERSAMPLE,&bits_per_sample);
    return (int) bits_per_sample;
}

int TIFFGetRowsPerStrip(TIFF *my_tiff)
{
    int success;
    uint32 rows_per_strip;
    success = TIFFGetField(my_tiff,TIFFTAG_ROWSPERSTRIP,&rows_per_strip);
    return (int) rows_per_strip;
}

tdata_t TIFFAllocateStripBuffer(TIFF *my_tiff)
{
    return _TIFFmalloc(TIFFStripSize(my_tiff));
}

int TIFFDeallocateStripBuffer(tdata_t buf)
{
    _TIFFfree(buf);
    return 0;
}


TIFF* TIFFMyOpen(const char *filename, const char *mode)
{
	printf("TIFFMyOpen: About to open %s in mode %s\n",filename,mode);
	TIFF *my_tiff  = TIFFOpen(filename,mode);
	TIFFPrintDirectory(my_tiff,stdout,TIFFPRINT_NONE);
	printf("TIFFMyOpen: all done\n");
	printf("TIFFMyOpen: pointer address is %u\n",&my_tiff);
	return my_tiff;
}

tsize_t TIFFMyReadEncodedStrip(TIFF *tif, int32 strip_int32, tdata_t buf, tsize_t size)
{
    printf("Strip number %i\n",strip_int32);
    return TIFFReadEncodedStrip(tif, (tstrip_t) strip_int32, buf, size);
}
