# Supplementary material for: Measuring the optimal exposure for single particle cryo-EM using a 2.6 Å reconstruction of rotavirus VP6
Source: eLife. 2015 May 29;4:e06980. doi: 10.7554/eLife.06980 (PMC4471936; doi:10.7554/eLife.06980)
Supplement: Supplementary file 1. — Archive containing the program Unblur. It contains the program precompiled for use on a Linux 64-bit system and source code. This archive and future updates are also available for download from the Grigorieff lab web page (http://grigoriefflab.janelia.org/unblur). DOI: http://dx.doi.org/10.7554/eLife.06980.012 [file elife06980s001.gz › unblur_1.0/src/m4/ax_f90_internal_headmod.m4]

# ===========================================================================
#  http://www.gnu.org/software/autoconf-archive/ax_f90_internal_headmod.html
# ===========================================================================
#
# SYNOPSIS
#
#   AX_F90_INTERNAL_HEADMOD(MESSAGE, FILE-REGEXP, FLAG, FUNCTION-BODY, OUTPUT-VAR[, SEARCH-PATH [, ACTION-IF-FOUND[, ACTION-IF-NOT-FOUND]]])
#
# DESCRIPTION
#
#   Internal macro used by AX_F90_HEADER and AX_F90_MODULE.
#
# LICENSE
#
#   Copyright (c) 2009 Luc Maisonobe <luc@spaceroots.org>
#
#   Copying and distribution of this file, with or without modification, are
#   permitted in any medium without royalty provided the copyright notice
#   and this notice are preserved. This file is offered as-is, without any
#   warranty.

#serial 9

AC_DEFUN([AX_F90_INTERNAL_HEADMOD],[
AS_VAR_PUSHDEF([ax_include],[ax_cv_f90_headmod_$2])
AC_MSG_CHECKING([$1])
AC_LANG_PUSH(Fortran)
AS_VAR_SET(ax_include,"not found")
if test "x$6" = x ; then
ax_search="$prefix:$ac_default_prefix"
for ax_base in "" `echo $LD_LIBRARY_PATH | tr ':' '\012'` ; do
  if test "x$ax_base" != x ; then
    changequote(,)dnl
    ax_base=`echo $ax_base | sed 's,/[^/]*$,,'`
    changequote([,])dnl
    ax_search="${ax_search}:${ax_base}"
  fi
done
else
ax_search="$6"
fi
for ax_base in `echo $ax_search | tr ':' '\012'` ; do
 if test "AS_VAR_GET(ax_include)" = "not found" ; then
   for ax_mod in "" `find $ax_base -follow -name $2 -print 2>/dev/null` ; do
     if test "x$ax_mod" != x ; then
       changequote(,)dnl
       ax_dir=`echo $ax_mod | sed 's,/[^/]*$,,'`
       changequote([,])dnl
       ax_save_FCFLAGS="$FCFLAGS"
       FCFLAGS="$ax_save_FCFLAGS $3$ax_dir"
       AC_COMPILE_IFELSE([      subroutine conftest_routine
      $4
                end subroutine conftest_routine
         ],AS_VAR_SET(ax_include,"$3$ax_dir"),[])
       FCFLAGS="$ax_save_FCFLAGS"
     fi
   done
 fi
done
AC_LANG_POP(Fortran)
AC_MSG_RESULT([AS_VAR_GET(ax_include)])
if test "AS_VAR_GET(ax_include)" = "not found"; then
 $5=""
 $8
else
 $5="AS_VAR_GET(ax_include)"
 $7
fi
AC_SUBST($5)
AS_VAR_POPDEF([ax_include])
])
