# Supplementary material for: Measuring the optimal exposure for single particle cryo-EM using a 2.6 Å reconstruction of rotavirus VP6
Source: eLife. 2015 May 29;4:e06980. doi: 10.7554/eLife.06980 (PMC4471936; doi:10.7554/eLife.06980)
Supplement: Supplementary file 1. — Archive containing the program Unblur. It contains the program precompiled for use on a Linux 64-bit system and source code. This archive and future updates are also available for download from the Grigorieff lab web page (http://grigoriefflab.janelia.org/unblur). DOI: http://dx.doi.org/10.7554/eLife.06980.012 [file elife06980s001.gz › unblur_1.0/src/m4/ax_f90_module_flag.m4]

# ===========================================================================
#    http://www.gnu.org/software/autoconf-archive/ax_f90_module_flag.html
# ===========================================================================
#
# SYNOPSIS
#
#   AX_F90_MODULE_FLAG
#
# DESCRIPTION
#
#   Find Fortran 90 modules inclusion flag. The module inclusion flag is
#   stored in the cached variable ax_f90_modflag. An error is triggered if
#   the flag cannot be found. Supported are the -I GNU compilers flag, the
#   -M SUN compilers flag, and the -p Absoft Pro Fortran compiler flag.
#
# LICENSE
#
#   Copyright (c) 2009 Luc Maisonobe <luc@spaceroots.org>
#   Copyright (c) 2009 Julian C. Cummings <cummings@cacr.caltech.edu>
#   Copyright (c) 2009 Alexander Pletzer <pletzer@txcorp.com>
#
#   Copying and distribution of this file, with or without modification, are
#   permitted in any medium without royalty provided the copyright notice
#   and this notice are preserved. This file is offered as-is, without any
#   warranty.

#serial 13

AC_DEFUN([AX_F90_MODULE_FLAG],[
AC_CACHE_CHECK([fortran 90 modules inclusion flag],
ax_cv_f90_modflag,
[AC_LANG_PUSH(Fortran)
i=0
while test \( -f tmpdir_$i \) -o \( -d tmpdir_$i \) ; do
  i=`expr $i + 1`
done
mkdir tmpdir_$i
cd tmpdir_$i
AC_COMPILE_IFELSE([
!234567
      module conftest_module
      contains
      subroutine conftest_routine
      write(*,'(a)') 'gotcha!'
      end subroutine conftest_routine
      end module conftest_module
  ],[],[])
cd ..
ax_cv_f90_modflag="not found"
for ax_flag in "-I " "-I" "-M" "-p"; do
  if test "$ax_cv_f90_modflag" = "not found" ; then
    ax_save_FCFLAGS="$FCFLAGS"
    FCFLAGS="$ax_save_FCFLAGS ${ax_flag}tmpdir_$i"
    AC_COMPILE_IFELSE([
!234567
      program conftest_program
      use conftest_module
      call conftest_routine
      end program conftest_program
      ],[ax_cv_f90_modflag="$ax_flag"],[])
    FCFLAGS="$ax_save_FCFLAGS"
  fi
done
rm -fr tmpdir_$i
if test "$ax_cv_f90_modflag" = "not found" ; then
  AC_MSG_ERROR([unable to find compiler flag for modules inclusion])
fi
AC_LANG_POP(Fortran)
])])
