# Supplementary material for: Measuring the optimal exposure for single particle cryo-EM using a 2.6 Å reconstruction of rotavirus VP6
Source: eLife. 2015 May 29;4:e06980. doi: 10.7554/eLife.06980 (PMC4471936; doi:10.7554/eLife.06980)
Supplement: Supplementary file 1. — Archive containing the program Unblur. It contains the program precompiled for use on a Linux 64-bit system and source code. This archive and future updates are also available for download from the Grigorieff lab web page (http://grigoriefflab.janelia.org/unblur). DOI: http://dx.doi.org/10.7554/eLife.06980.012 [file elife06980s001.gz › unblur_1.0/src/m4/ax_f90_library.m4]

# ===========================================================================
#      http://www.gnu.org/software/autoconf-archive/ax_f90_library.html
# ===========================================================================
#
# SYNOPSIS
#
#   AX_F90_LIBRARY(LIBRARY, LIB-REGEXP, FUNCTION-BODY [, SEARCH-PATH [, ACTION-IF-FOUND [, ACTION-IF-NOT-FOUND]]])
#
# DESCRIPTION
#
#   Set up the compiler flags to link a given fortran 90 library LIBRARY is
#   the name of the library. LIB-REGEXP is a regular expression (used by
#   find) matched by the filename of the library, this is useful either if
#   the library filename does not follow the traditional libxxx.a or
#   libxxx.so pattern, or if some specific information is embedded into the
#   name, like compiler used, debugging status ...). FUNCTION-BODY is the
#   body of a function (including the 'use' statements and the call to a
#   function defined by the library) SEARCH-PATH is a colon-separated list
#   of directories that will be used as the base directoris for 'find' to
#   look for the library file. If empty, the search path will be composed of
#   $prefix/lib, $ac_default_prefix/lib, and $LD_LIBRARY_PATH. Two output
#   variables named F90_LDFLAGS_xxx and F90_LIBS_xxx will be set up with the
#   proper flag for substitution in Makefiles (xxx is built from the first
#   argument, with autoconf traditional escapes).
#
# LICENSE
#
#   Copyright (c) 2009 Luc Maisonobe <luc@spaceroots.org>
#
#   Copying and distribution of this file, with or without modification, are
#   permitted in any medium without royalty provided the copyright notice
#   and this notice are preserved. This file is offered as-is, without any
#   warranty.

#serial 9

AC_DEFUN([AX_F90_LIBRARY],[
AS_VAR_PUSHDEF([ax_ldflags],[ax_cv_f90_ldflags_$1])
AS_VAR_PUSHDEF([ax_libs],[ax_cv_f90_libs_$1])
AC_MSG_CHECKING([$1 fortran 90 library])
AC_LANG_PUSH(Fortran)
AS_VAR_SET([ax_ldflags],"")
AS_VAR_SET([ax_libs],"not found")
if test "x$4" = x ; then
ax_search="$prefix:$ac_default_prefix"
for ax_base in "" `echo $LD_LIBRARY_PATH | tr ':' '\012'` ; do
  if test "x$ax_base" != x ; then
    changequote(,)dnl
    ax_base=`echo $ax_base | sed 's,/[^/]*$,,'`
    changequote([,])dnl
    ax_search="${ax_search}:${ax_base}"
  fi
done
else
ax_search="$4"
fi
ax_save_LDFLAGS="$LDFLAGS"
ax_save_LIBS="$LIBS"
for ax_base in `echo $ax_search | tr ':' '\012'` ; do
 if test "AS_VAR_GET(ax_libs)" = "not found" ; then
   for ax_lib in "" `find $ax_base -follow -name '$2' -print 2>/dev/null` ; do
     if test "x$ax_lib" != x ; then
       changequote(,)dnl
       ax_dir=`echo $ax_lib | sed 's,/[^/]*$,,'`
       ax_lib=`echo $ax_lib | sed 's,.*/\([^/]*\)$,\1,'`
       changequote([,])dnl
       case "$ax_lib" in
         lib*)
           changequote(,)dnl
           ax_lib="`echo $ax_lib | sed 's,lib\(.*\)\.[^.]*$,\1,'`"
           changequote([,])dnl
           AS_VAR_SET([ax_ldflags],"-L $ax_dir")
           AS_VAR_SET([ax_libs],"-l$ax_lib")
           ;;
         *)
           AS_VAR_SET([ax_ldflags],"")
           AS_VAR_SET(ax_libs,"$ax_lib")
           ;;
       esac
       LDFLAGS="$ax_save_LDFLAGS AS_VAR_GET(ax_ldflags)"
       LIBS="AS_VAR_GET(ax_libs) $ax_save_LIBS"
       AC_LINK_IFELSE([program conftest_program
$3
end program conftest_program
         ],[],[AS_VAR_SET(ax_ldflags,"")
          AS_VAR_SET(ax_libs,"not found")
         ])
     fi
   done
 fi
done
AC_LANG_POP(Fortran)
AC_MSG_RESULT([AS_VAR_GET(ax_ldflags) AS_VAR_GET(ax_libs)])
if test "AS_VAR_GET(ax_libs)" = "not found"; then
 AS_TR_SH(F90_LDFLAGS_$1)=""
 AS_TR_SH(F90_LIBS_$1)=""
 $6
else
 AS_TR_SH(F90_LDFLAGS_$1)=AS_VAR_GET(ax_ldflags)
 AS_TR_SH(F90_LIBS_$1)=AS_VAR_GET(ax_libs)
 $5
fi
AC_SUBST(AS_TR_SH(F90_LDFLAGS_$1))
AC_SUBST(AS_TR_SH(F90_LIBS_$1))
AS_VAR_POPDEF([ax_libs])
AS_VAR_POPDEF([ax_ldflags])
])
