# Supplementary material for: Measuring the optimal exposure for single particle cryo-EM using a 2.6 Å reconstruction of rotavirus VP6
Source: eLife. 2015 May 29;4:e06980. doi: 10.7554/eLife.06980 (PMC4471936; doi:10.7554/eLife.06980)
Supplement: Supplementary file 1. — Archive containing the program Unblur. It contains the program precompiled for use on a Linux 64-bit system and source code. This archive and future updates are also available for download from the Grigorieff lab web page (http://grigoriefflab.janelia.org/unblur). DOI: http://dx.doi.org/10.7554/eLife.06980.012 [file elife06980s001.gz › unblur_1.0/src/missing]

#! /bin/sh
# Common stub for a few missing GNU programs while installing.

scriptversion=2012-01-06.18; # UTC

# Copyright (C) 1996-2012 Free Software Foundation, Inc.
# Originally by Fran,cois Pinard <pinard@iro.umontreal.ca>, 1996.

# This program is free software; you can redistribute it and/or modify
# it under the terms of the GNU General Public License as published by
# the Free Software Foundation; either version 2, or (at your option)
# any later version.

# This program is distributed in the hope that it will be useful,
# but WITHOUT ANY WARRANTY; without even the implied warranty of
# MERCHANTABILITY or FITNESS FOR A PARTICULAR PURPOSE.  See the
# GNU General Public License for more details.

# You should have received a copy of the GNU General Public License
# along with this program.  If not, see <http://www.gnu.org/licenses/>.

# As a special exception to the GNU General Public License, if you
# distribute this file as part of a program that contains a
# configuration script generated by Autoconf, you may include it under
# the same distribution terms that you use for the rest of that program.

if test $# -eq 0; then
  echo 1>&2 "Try '$0 --help' for more information"
  exit 1
fi

run=:
sed_output='s/.* --output[ =]\([^ ]*\).*/\1/p'
sed_minuso='s/.* -o \([^ ]*\).*/\1/p'

# In the cases where this matters, 'missing' is being run in the
# srcdir already.
if test -f configure.ac; then
  configure_ac=configure.ac
else
  configure_ac=configure.in
fi

msg="missing on your system"

case $1 in
--run)
  # Try to run requested program, and just exit if it succeeds.
  run=
  shift
  "$@" && exit 0
  # Exit code 63 means version mismatch.  This often happens
  # when the user try to use an ancient version of a tool on
  # a file that requires a minimum version.  In this case we
  # we should proceed has if the program had been absent, or
  # if --run hadn't been passed.
  if test $? = 63; then
    run=:
    msg="probably too old"
  fi
  ;;

  -h|--h|--he|--hel|--help)
    echo "\
$0 [OPTION]... PROGRAM [ARGUMENT]...

Handle 'PROGRAM [ARGUMENT]...' for when PROGRAM is missing, or return an
error status if there is no known handling for PROGRAM.

Options:
  -h, --help      display this help and exit
  -v, --version   output version information and exit
  --run           try to run the given command, and emulate it if it fails

Supported PROGRAM values:
  aclocal      touch file 'aclocal.m4'
  autoconf     touch file 'configure'
  autoheader   touch file 'config.h.in'
  autom4te     touch the output file, or create a stub one
  automake     touch all 'Makefile.in' files
  bison        create 'y.tab.[ch]', if possible, from existing .[ch]
  flex         create 'lex.yy.c', if possible, from existing .c
  help2man     touch the output file
  lex          create 'lex.yy.c', if possible, from existing .c
  makeinfo     touch the output file
  yacc         create 'y.tab.[ch]', if possible, from existing .[ch]

Version suffixes to PROGRAM as well as the prefixes 'gnu-', 'gnu', and
'g' are ignored when checking the name.

Send bug reports to <bug-automake@gnu.org>."
    exit $?
    ;;

  -v|--v|--ve|--ver|--vers|--versi|--versio|--version)
    echo "missing $scriptversion (GNU Automake)"
    exit $?
    ;;

  -*)
    echo 1>&2 "$0: Unknown '$1' option"
    echo 1>&2 "Try '$0 --help' for more information"
    exit 1
    ;;

esac

# normalize program name to check for.
program=`echo "$1" | sed '
  s/^gnu-//; t
  s/^gnu//; t
  s/^g//; t'`

# Now exit if we have it, but it failed.  Also exit now if we
# don't have it and --version was passed (most likely to detect
# the program).  This is about non-GNU programs, so use $1 not
# $program.
case $1 in
  lex*|yacc*)
    # Not GNU programs, they don't have --version.
    ;;

  *)
    if test -z "$run" && ($1 --version) > /dev/null 2>&1; then
       # We have it, but it failed.
       exit 1
    elif test "x$2" = "x--version" || test "x$2" = "x--help"; then
       # Could not run --version or --help.  This is probably someone
       # running '$TOOL --version' or '$TOOL --help' to check whether
       # $TOOL exists and not knowing $TOOL uses missing.
       exit 1
    fi
    ;;
esac

# If it does not exist, or fails to run (possibly an outdated version),
# try to emulate it.
case $program in
  aclocal*)
    echo 1>&2 "\
WARNING: '$1' is $msg.  You should only need it if
         you modified 'acinclude.m4' or '${configure_ac}'.  You might want
         to install the Automake and Perl packages.  Grab them from
         any GNU archive site."
    touch aclocal.m4
    ;;

  autoconf*)
    echo 1>&2 "\
WARNING: '$1' is $msg.  You should only need it if
         you modified '${configure_ac}'.  You might want to install the
         Autoconf and GNU m4 packages.  Grab them from any GNU
         archive site."
    touch configure
    ;;

  autoheader*)
    echo 1>&2 "\
WARNING: '$1' is $msg.  You should only need it if
         you modified 'acconfig.h' or '${configure_ac}'.  You might want
         to install the Autoconf and GNU m4 packages.  Grab them
         from any GNU archive site."
    files=`sed -n 's/^[ ]*A[CM]_CONFIG_HEADER(\([^)]*\)).*/\1/p' ${configure_ac}`
    test -z "$files" && files="config.h"
    touch_files=
    for f in $files; do
      case $f in
      *:*) touch_files="$touch_files "`echo "$f" |
				       sed -e 's/^[^:]*://' -e 's/:.*//'`;;
      *) touch_files="$touch_files $f.in";;
      esac
    done
    touch $touch_files
    ;;

  automake*)
    echo 1>&2 "\
WARNING: '$1' is $msg.  You should only need it if
         you modified 'Makefile.am', 'acinclude.m4' or '${configure_ac}'.
         You might want to install the Automake and Perl packages.
         Grab them from any GNU archive site."
    find . -type f -name Makefile.am -print |
	   sed 's/\.am$/.in/' |
	   while read f; do touch "$f"; done
    ;;

  autom4te*)
    echo 1>&2 "\
WARNING: '$1' is needed, but is $msg.
         You might have modified some files without having the
         proper tools for further handling them.
         You can get '$1' as part of Autoconf from any GNU
         archive site."

    file=`echo "$*" | sed -n "$sed_output"`
    test -z "$file" && file=`echo "$*" | sed -n "$sed_minuso"`
    if test -f "$file"; then
	touch $file
    else
	test -z "$file" || exec >$file
	echo "#! /bin/sh"
	echo "# Created by GNU Automake missing as a replacement of"
	echo "#  $ $@"
	echo "exit 0"
	chmod +x $file
	exit 1
    fi
    ;;

  bison*|yacc*)
    echo 1>&2 "\
WARNING: '$1' $msg.  You should only need it if
         you modified a '.y' file.  You may need the Bison package
         in order for those modifications to take effect.  You can get
         Bison from any GNU archive site."
    rm -f y.tab.c y.tab.h
    if test $# -ne 1; then
        eval LASTARG=\${$#}
	case $LASTARG in
	*.y)
	    SRCFILE=`echo "$LASTARG" | sed 's/y$/c/'`
	    if test -f "$SRCFILE"; then
	         cp "$SRCFILE" y.tab.c
	    fi
	    SRCFILE=`echo "$LASTARG" | sed 's/y$/h/'`
	    if test -f "$SRCFILE"; then
	         cp "$SRCFILE" y.tab.h
	    fi
	  ;;
	esac
    fi
    if test ! -f y.tab.h; then
	echo >y.tab.h
    fi
    if test ! -f y.tab.c; then
	echo 'main() { return 0; }' >y.tab.c
    fi
    ;;

  lex*|flex*)
    echo 1>&2 "\
WARNING: '$1' is $msg.  You should only need it if
         you modified a '.l' file.  You may need the Flex package
         in order for those modifications to take effect.  You can get
         Flex from any GNU archive site."
    rm -f lex.yy.c
    if test $# -ne 1; then
        eval LASTARG=\${$#}
	case $LASTARG in
	*.l)
	    SRCFILE=`echo "$LASTARG" | sed 's/l$/c/'`
	    if test -f "$SRCFILE"; then
	         cp "$SRCFILE" lex.yy.c
	    fi
	  ;;
	esac
    fi
    if test ! -f lex.yy.c; then
	echo 'main() { return 0; }' >lex.yy.c
    fi
    ;;

  help2man*)
    echo 1>&2 "\
WARNING: '$1' is $msg.  You should only need it if
	 you modified a dependency of a manual page.  You may need the
	 Help2man package in order for those modifications to take
	 effect.  You can get Help2man from any GNU archive site."

    file=`echo "$*" | sed -n "$sed_output"`
    test -z "$file" && file=`echo "$*" | sed -n "$sed_minuso"`
    if test -f "$file"; then
	touch $file
    else
	test -z "$file" || exec >$file
	echo ".ab help2man is required to generate this page"
	exit $?
    fi
    ;;

  makeinfo*)
    echo 1>&2 "\
WARNING: '$1' is $msg.  You should only need it if
         you modified a '.texi' or '.texinfo' file, or any other file
         indirectly affecting the aspect of the manual.  The spurious
         call might also be the consequence of using a buggy 'make' (AIX,
         DU, IRIX).  You might want to install the Texinfo package or
         the GNU make package.  Grab either from any GNU archive site."
    # The file to touch is that specified with -o ...
    file=`echo "$*" | sed -n "$sed_output"`
    test -z "$file" && file=`echo "$*" | sed -n "$sed_minuso"`
    if test -z "$file"; then
      # ... or it is the one specified with @setfilename ...
      infile=`echo "$*" | sed 's/.* \([^ ]*\) *$/\1/'`
      file=`sed -n '
	/^@setfilename/{
	  s/.* \([^ ]*\) *$/\1/
	  p
	  q
	}' $infile`
      # ... or it is derived from the source name (dir/f.texi becomes f.info)
      test -z "$file" && file=`echo "$infile" | sed 's,.*/,,;s,.[^.]*$,,'`.info
    fi
    # If the file does not exist, the user really needs makeinfo;
    # let's fail without touching anything.
    test -f $file || exit 1
    touch $file
    ;;

  *)
    echo 1>&2 "\
WARNING: '$1' is needed, and is $msg.
         You might have modified some files without having the
         proper tools for further handling them.  Check the 'README' file,
         it often tells you about the needed prerequisites for installing
         this package.  You may also peek at any GNU archive site, in case
         some other package would contain this missing '$1' program."
    exit 1
    ;;
esac

exit 0

# Local variables:
# eval: (add-hook 'write-file-hooks 'time-stamp)
# time-stamp-start: "scriptversion="
# time-stamp-format: "%:y-%02m-%02d.%02H"
# time-stamp-time-zone: "UTC"
# time-stamp-end: "; # UTC"
# End:
