# Supplementary material for: Measuring the optimal exposure for single particle cryo-EM using a 2.6 Å reconstruction of rotavirus VP6
Source: eLife. 2015 May 29;4:e06980. doi: 10.7554/eLife.06980 (PMC4471936; doi:10.7554/eLife.06980)
Supplement: Supplementary file 2. — Archive containing the program Summovie. It contains the program precompiled for use on a Linux 64-bit system and source code. This archive and future updates are also available for download from the Grigorieff lab web page (http://grigoriefflab.janelia.org/unblur). DOI: http://dx.doi.org/10.7554/eLife.06980.013 [file elife06980s002.gz › summovie_1.0/src/Makefile.am]

bin_PROGRAMS = sum_movie
sum_movie_SOURCES = \
core/dates_and_times.f90 \
core/program_instances.f90 \
core/globals.f90 \
core/look_up_tables.f90 \
external_libs/napack/sort2.f \
core/useful_functions.f90 \
core/string_manipulations.f90 \
core/user_supplied_parameters.f90 \
core/user_input.f90 \
external_libs/fftw3.3/fftw3.3.f90 \
core/histograms.f90 \
core/empirical_distributions.f90 \
core/peaks.f90 \
core/image_header_records.f90 \
core/image_headers.f90 \
core/image_files.f90 \
external_libs/netlib/gcvspl.f \
core/numeric_text_files.f90 \
core/curves.f90 \
core/units.f90 \
core/contrast_transfer_functions.f90 \
core/images_core.f90 \
core/progress_bars.f90 \
core/electron_dose.f90 \
src/sum_movie.f90

include Makefile_common.am
