# Supplementary material for: Measuring the optimal exposure for single particle cryo-EM using a 2.6 Å reconstruction of rotavirus VP6
Source: eLife. 2015 May 29;4:e06980. doi: 10.7554/eLife.06980 (PMC4471936; doi:10.7554/eLife.06980)
Supplement: Supplementary file 2. — Archive containing the program Summovie. It contains the program precompiled for use on a Linux 64-bit system and source code. This archive and future updates are also available for download from the Grigorieff lab web page (http://grigoriefflab.janelia.org/unblur). DOI: http://dx.doi.org/10.7554/eLife.06980.013 [file elife06980s002.gz › summovie_1.0/src/Makefile_common.am]

AM_LDFLAGS = 

#
# PORTLAND compiler
#
if FC_IS_PORTLAND
AM_FCFLAGS = -Mpreprocess -Minform=inform $(SVNDEF) -DPG_COMPILER -Mallocatable=03
AM_FFLAGS = -Mpreprocess -Minform=inform $(SVNDEF) -DPG_COMPILER -Mallocatable=03
if OPENMP_AM
AM_LDFLAGS += -openmp
AM_FCFLAGS += -openmp -Dfmc_eval_thread
AM_FFLAGS  += -openmp
endif
if DEBUG
AM_FCFLAGS += -DWITH_DEBUG_SYMBOLS -Mbounds -traceback -Minfo=all 
AM_FCFLAGS += -Mchkfpstk -Mchkstk -Mdalign -Mdclchk -Mdepchk -Miomutex -Mrecursive -Ktrap=fp -O0 -g
AM_LDFLAGS += -traceback
endif
if STATIC_LINKING_AM
AM_FFLAGS += -Bstatic
AM_FCFLAGS += -Bstatic
AM_LDFLAGS += -Bstatic
endif
endif

#
# NAG compiler
#

# -gline is incompatible with -openmp as of 5.3.1 and 5.3.2 -mtrace=verbose
if FC_IS_NAG
AM_FCFLAGS = -fpp -kind=byte -DNAGFOR_COMPILER -nan 
AM_FFLAGS  = -fpp -kind=byte -DNAGFOR_COMPILER -nan

if OPENMP_AM
AM_FCFLAGS += -openmp -Dfmc_eval_thread
AM_FFLAGS  += -openmp -Dfmc_eval_thread
#else
#AM_LDFLAGS += -openmp
endif

if STATIC_LINKING_AM
#AM_FFLAGS += -Bstatic
#AM_FCFLAGS += -Bstatic
AM_LDFLAGS += -Bstatic
endif

if DEBUG
AM_FCFLAGS += -DWITH_DEBUG_SYMBOLS -C=all -g90
AM_FFLAGS +=  -C=all -g90
if OPENMP_AM
AM_FCFLAGS += -g
AM_FFLAGS  += -g
else
# -gline removed because it causes troubles with -openmp at link step (nagfor 5.3.2)
AM_FCFLAGS += -g -gline
AM_FFLAGS  += -g -gline
AM_LDFLAGS += 
endif
if PROFILING_AM
AM_FCFLAGS += -pg
AM_FFLAGS += -pg
endif
endif
endif

#
# GNU compiler
#

if FC_IS_GFORTRAN
##AM_FCFLAGS += -x f95-cpp-input -Waliasing -Wampersand -Wsurprising -Wnonstd-intrinsics -Wline-truncation -Wunused-vars -fbounds-check -fopenmp
##AM_FFLAGS += -Waliasing -Wampersand -Wsurprising -Wnonstd-intrinsics -Wline-truncation -Wunused-vars -fbounds-check -fopenmp

AM_FCFLAGS = -fopenmp -Wall -Wextra -Wtabs -ffree-line-length-none -cpp
AM_FFLAGS = -fopenmp -Wall -Wextra -Wtabs 
if OPENMP_AM
AM_LDFLAGS += -openmp
AM_FCFLAGS += -openmp -Dfmc_eval_thread
AM_FFLAGS  += -openmp
endif
if DEBUG
# -fbounds-check temporarily removed from here because of bug with 4.6.1 (http://gcc.gnu.org/bugzilla/show_bug.cgi?id=50815)
AM_FCFLAGS += -fbacktrace -DWITH_DEBUG_SYMBOLS
endif
endif


#
# INTEL compiler
#

# -assume realloc_lhs (see http://software.intel.com/en-us/forums/intel-fortran-compiler-for-linux-and-mac-os-x/topic/67379/)
# is needed to ensure that the lhs of an assignment is automatically reallocated to match the shape of the corresponding rhs. note: this happens for derived types 
# even without the -assume realloc_lhs option. see http://software.intel.com/en-us/forums/showthread.php?t=67352. Note2: this is F2003 standard behaviour
# -pg option is to obtain profiling information
# -heap-arrays - see http://software.intel.com/en-us/articles/determining-root-cause-of-sigsegv-or-sigbus-errors/ ... would be good if could be removed
# if you want to link statically, add -static
# to add more diagnostics: -diag-enable sc
if FC_IS_INTEL
# -openmp -openmp-report -diag-enable sc-parallel3 
# it may be good to add an argument to -heap-array, to specify minimum size of arrays to put in heap
# -fpp is preprocessor
# -fpe0 means floating point exceptions are raised
# -static-intel (implied by -static, itself implied by -fast) does not play well with OpenMP (130812: don't think this is still true)
# -xHost (implied by -fast) does not play well with OpenMP
# -warn notruncated_source can be used to ignore warnings about line length
# -std03 issues warnings for non-F2003-compliant syntax
# -assume protect_parens -prec-div -prec-sqrt
# -fp-model strict floating point operations without optimizations, strict..
AM_LDFLAGS += -openmp
AM_FCFLAGS = -fpp -assume realloc_lhs -traceback -heap-arrays -warn all -warn notruncated_source -gen-interfaces -fpe0 -standard-semantics -assume nostd_value -init=snan
AM_FFLAGS  =      -assume realloc_lhs -traceback -heap-arrays -warn all -warn notruncated_source -gen-interfaces -fpe0 -standard-semantics -assume nostd_value -init=snan
if COARRAY_AM
AM_LDFLAGS += -coarray
AM_FCFLAGS += -coarray
AM_FFLAGS  += -coarray
else
# Openmp should only be used if Coarray is not available. 
if OPENMP_AM
AM_LDFLAGS += -openmp
AM_FCFLAGS += -openmp -openmp-report -Dfmc_eval_thread
AM_FFLAGS  += -openmp -openmp-report
else
# no -fast, because that implies -static, which we may not want
#AM_FCFLAGS += -fast
#AM_FFLAGS += -fast
endif
endif
if DEBUG
# -diag-warning sc -diag-enable sc
AM_FCFLAGS += -debug full -DWITH_DEBUG_SYMBOLS
AM_FFLAGS  += -debug full -DWITH_DEBUG_SYMBOLS
#checks
#AM_FCFLAGS += -check noarg_temp_created
#AM_FFLAGS += -check noarg_temp_created
AM_FCFLAGS += -check all
AM_FFLAGS += -check all
#The following lines appeared to be necessary to circumvent an ifort bug, now resolved: http://software.intel.com/en-us/forums/showthread.php?t=77560
#AM_FCFLAGS += -check nobounds 
#AM_FFLAGS += -check nobounds 
#AM_FCFLAGS += -warn nointerfaces
#AM_FFLAGS += -warn nointerfaces
else
#AM_FCFLAGS += -fast
#AM_FFLAGS += -fast
endif
if STATIC_LINKING_AM
AM_FFLAGS += -static -static-intel
AM_FCFLAGS += -static -static-intel
AM_LDFLAGS += -static -static-intel
endif
if PROFILING_AM
AM_FCFLAGS += -p
AM_FFLAGS += -p
endif
endif
