# Supplementary material for: Measuring the optimal exposure for single particle cryo-EM using a 2.6 Å reconstruction of rotavirus VP6
Source: eLife. 2015 May 29;4:e06980. doi: 10.7554/eLife.06980 (PMC4471936; doi:10.7554/eLife.06980)
Supplement: Supplementary file 2. — Archive containing the program Summovie. It contains the program precompiled for use on a Linux 64-bit system and source code. This archive and future updates are also available for download from the Grigorieff lab web page (http://grigoriefflab.janelia.org/unblur). DOI: http://dx.doi.org/10.7554/eLife.06980.013 [file elife06980s002.gz › summovie_1.0/src/Makefile.in]

# Makefile.in generated by automake 1.11.1 from Makefile.am.
# @configure_input@

# Copyright (C) 1994, 1995, 1996, 1997, 1998, 1999, 2000, 2001, 2002,
# 2003, 2004, 2005, 2006, 2007, 2008, 2009  Free Software Foundation,
# Inc.
# This Makefile.in is free software; the Free Software Foundation
# gives unlimited permission to copy and/or distribute it,
# with or without modifications, as long as this notice is preserved.

# This program is distributed in the hope that it will be useful,
# but WITHOUT ANY WARRANTY, to the extent permitted by law; without
# even the implied warranty of MERCHANTABILITY or FITNESS FOR A
# PARTICULAR PURPOSE.

@SET_MAKE@

VPATH = @srcdir@
pkgdatadir = $(datadir)/@PACKAGE@
pkgincludedir = $(includedir)/@PACKAGE@
pkglibdir = $(libdir)/@PACKAGE@
pkglibexecdir = $(libexecdir)/@PACKAGE@
am__cd = CDPATH="$${ZSH_VERSION+.}$(PATH_SEPARATOR)" && cd
install_sh_DATA = $(install_sh) -c -m 644
install_sh_PROGRAM = $(install_sh) -c
install_sh_SCRIPT = $(install_sh) -c
INSTALL_HEADER = $(INSTALL_DATA)
transform = $(program_transform_name)
NORMAL_INSTALL = :
PRE_INSTALL = :
POST_INSTALL = :
NORMAL_UNINSTALL = :
PRE_UNINSTALL = :
POST_UNINSTALL = :
bin_PROGRAMS = sum_movie$(EXEEXT)
DIST_COMMON = README $(am__configure_deps) $(srcdir)/Makefile.am \
	$(srcdir)/Makefile.in $(srcdir)/Makefile_common.am \
	$(top_srcdir)/configure AUTHORS COPYING ChangeLog INSTALL NEWS \
	install-sh missing
@FC_IS_PORTLAND_TRUE@@OPENMP_AM_TRUE@am__append_1 = -openmp
@FC_IS_PORTLAND_TRUE@@OPENMP_AM_TRUE@am__append_2 = -openmp -Dfmc_eval_thread
@FC_IS_PORTLAND_TRUE@@OPENMP_AM_TRUE@am__append_3 = -openmp
@DEBUG_TRUE@@FC_IS_PORTLAND_TRUE@am__append_4 = -DWITH_DEBUG_SYMBOLS \
@DEBUG_TRUE@@FC_IS_PORTLAND_TRUE@	-Mbounds -traceback \
@DEBUG_TRUE@@FC_IS_PORTLAND_TRUE@	-Minfo=all -Mchkfpstk \
@DEBUG_TRUE@@FC_IS_PORTLAND_TRUE@	-Mchkstk -Mdalign -Mdclchk \
@DEBUG_TRUE@@FC_IS_PORTLAND_TRUE@	-Mdepchk -Miomutex \
@DEBUG_TRUE@@FC_IS_PORTLAND_TRUE@	-Mrecursive -Ktrap=fp -O0 -g
@DEBUG_TRUE@@FC_IS_PORTLAND_TRUE@am__append_5 = -traceback
@FC_IS_PORTLAND_TRUE@@STATIC_LINKING_AM_TRUE@am__append_6 = -Bstatic
@FC_IS_PORTLAND_TRUE@@STATIC_LINKING_AM_TRUE@am__append_7 = -Bstatic
@FC_IS_PORTLAND_TRUE@@STATIC_LINKING_AM_TRUE@am__append_8 = -Bstatic
@FC_IS_NAG_TRUE@@OPENMP_AM_TRUE@am__append_9 = -openmp -Dfmc_eval_thread
@FC_IS_NAG_TRUE@@OPENMP_AM_TRUE@am__append_10 = -openmp -Dfmc_eval_thread
#else
#AM_LDFLAGS += -openmp

#AM_FFLAGS += -Bstatic
#AM_FCFLAGS += -Bstatic
@FC_IS_NAG_TRUE@@STATIC_LINKING_AM_TRUE@am__append_11 = -Bstatic
@DEBUG_TRUE@@FC_IS_NAG_TRUE@am__append_12 = -DWITH_DEBUG_SYMBOLS -C=all -g90
@DEBUG_TRUE@@FC_IS_NAG_TRUE@am__append_13 = -C=all -g90
@DEBUG_TRUE@@FC_IS_NAG_TRUE@@OPENMP_AM_TRUE@am__append_14 = -g
@DEBUG_TRUE@@FC_IS_NAG_TRUE@@OPENMP_AM_TRUE@am__append_15 = -g
# -gline removed because it causes troubles with -openmp at link step (nagfor 5.3.2)
@DEBUG_TRUE@@FC_IS_NAG_TRUE@@OPENMP_AM_FALSE@am__append_16 = -g -gline
@DEBUG_TRUE@@FC_IS_NAG_TRUE@@OPENMP_AM_FALSE@am__append_17 = -g -gline
@DEBUG_TRUE@@FC_IS_NAG_TRUE@@OPENMP_AM_FALSE@am__append_18 = 
@DEBUG_TRUE@@FC_IS_NAG_TRUE@@PROFILING_AM_TRUE@am__append_19 = -pg
@DEBUG_TRUE@@FC_IS_NAG_TRUE@@PROFILING_AM_TRUE@am__append_20 = -pg
@FC_IS_GFORTRAN_TRUE@@OPENMP_AM_TRUE@am__append_21 = -openmp
@FC_IS_GFORTRAN_TRUE@@OPENMP_AM_TRUE@am__append_22 = -openmp -Dfmc_eval_thread
@FC_IS_GFORTRAN_TRUE@@OPENMP_AM_TRUE@am__append_23 = -openmp
# -fbounds-check temporarily removed from here because of bug with 4.6.1 (http://gcc.gnu.org/bugzilla/show_bug.cgi?id=50815)
@DEBUG_TRUE@@FC_IS_GFORTRAN_TRUE@am__append_24 = -fbacktrace -DWITH_DEBUG_SYMBOLS

#
# INTEL compiler
#

# -assume realloc_lhs (see http://software.intel.com/en-us/forums/intel-fortran-compiler-for-linux-and-mac-os-x/topic/67379/)
# is needed to ensure that the lhs of an assignment is automatically reallocated to match the shape of the corresponding rhs. note: this happens for derived types 
# even without the -assume realloc_lhs option. see http://software.intel.com/en-us/forums/showthread.php?t=67352. Note2: this is F2003 standard behaviour
# -pg option is to obtain profiling information
# -heap-arrays - see http://software.intel.com/en-us/articles/determining-root-cause-of-sigsegv-or-sigbus-errors/ ... would be good if could be removed
# if you want to link statically, add -static
# to add more diagnostics: -diag-enable sc
# -openmp -openmp-report -diag-enable sc-parallel3 
# it may be good to add an argument to -heap-array, to specify minimum size of arrays to put in heap
# -fpp is preprocessor
# -fpe0 means floating point exceptions are raised
# -static-intel (implied by -static, itself implied by -fast) does not play well with OpenMP (130812: don't think this is still true)
# -xHost (implied by -fast) does not play well with OpenMP
# -warn notruncated_source can be used to ignore warnings about line length
# -std03 issues warnings for non-F2003-compliant syntax
# -assume protect_parens -prec-div -prec-sqrt
# -fp-model strict floating point operations without optimizations, strict..
@FC_IS_INTEL_TRUE@am__append_25 = -openmp
@COARRAY_AM_TRUE@@FC_IS_INTEL_TRUE@am__append_26 = -coarray
@COARRAY_AM_TRUE@@FC_IS_INTEL_TRUE@am__append_27 = -coarray
@COARRAY_AM_TRUE@@FC_IS_INTEL_TRUE@am__append_28 = -coarray
# Openmp should only be used if Coarray is not available. 
@COARRAY_AM_FALSE@@FC_IS_INTEL_TRUE@@OPENMP_AM_TRUE@am__append_29 = -openmp
@COARRAY_AM_FALSE@@FC_IS_INTEL_TRUE@@OPENMP_AM_TRUE@am__append_30 = -openmp -openmp-report -Dfmc_eval_thread
@COARRAY_AM_FALSE@@FC_IS_INTEL_TRUE@@OPENMP_AM_TRUE@am__append_31 = -openmp -openmp-report
# no -fast, because that implies -static, which we may not want
#AM_FCFLAGS += -fast
#AM_FFLAGS += -fast
# -diag-warning sc -diag-enable sc
#checks
#AM_FCFLAGS += -check noarg_temp_created
#AM_FFLAGS += -check noarg_temp_created
@DEBUG_TRUE@@FC_IS_INTEL_TRUE@am__append_32 = -debug full \
@DEBUG_TRUE@@FC_IS_INTEL_TRUE@	-DWITH_DEBUG_SYMBOLS -check all
@DEBUG_TRUE@@FC_IS_INTEL_TRUE@am__append_33 = -debug full \
@DEBUG_TRUE@@FC_IS_INTEL_TRUE@	-DWITH_DEBUG_SYMBOLS -check all
#The following lines appeared to be necessary to circumvent an ifort bug, now resolved: http://software.intel.com/en-us/forums/showthread.php?t=77560
#AM_FCFLAGS += -check nobounds 
#AM_FFLAGS += -check nobounds 
#AM_FCFLAGS += -warn nointerfaces
#AM_FFLAGS += -warn nointerfaces
#AM_FCFLAGS += -fast
#AM_FFLAGS += -fast
@FC_IS_INTEL_TRUE@@STATIC_LINKING_AM_TRUE@am__append_34 = -static -static-intel
@FC_IS_INTEL_TRUE@@STATIC_LINKING_AM_TRUE@am__append_35 = -static -static-intel
@FC_IS_INTEL_TRUE@@STATIC_LINKING_AM_TRUE@am__append_36 = -static -static-intel
@FC_IS_INTEL_TRUE@@PROFILING_AM_TRUE@am__append_37 = -p
@FC_IS_INTEL_TRUE@@PROFILING_AM_TRUE@am__append_38 = -p
subdir = .
ACLOCAL_M4 = $(top_srcdir)/aclocal.m4
am__aclocal_m4_deps = $(top_srcdir)/m4/ax_f90_header.m4 \
	$(top_srcdir)/m4/ax_f90_internal_headmod.m4 \
	$(top_srcdir)/m4/ax_f90_module_extension.m4 \
	$(top_srcdir)/m4/ax_f90_module_flag.m4 \
	$(top_srcdir)/m4/ax_f90_module.m4 \
	$(top_srcdir)/m4/ax_f90_library.m4 \
	$(top_srcdir)/m4/ax_f90_library_setup.m4 \
	$(top_srcdir)/configure.ac
am__configure_deps = $(am__aclocal_m4_deps) $(CONFIGURE_DEPENDENCIES) \
	$(ACLOCAL_M4)
am__CONFIG_DISTCLEAN_FILES = config.status config.cache config.log \
 configure.lineno config.status.lineno
mkinstalldirs = $(install_sh) -d
CONFIG_CLEAN_FILES =
CONFIG_CLEAN_VPATH_FILES =
am__installdirs = "$(DESTDIR)$(bindir)"
PROGRAMS = $(bin_PROGRAMS)
am__dirstamp = $(am__leading_dot)dirstamp
am_sum_movie_OBJECTS = core/dates_and_times.$(OBJEXT) \
	core/program_instances.$(OBJEXT) core/globals.$(OBJEXT) \
	core/look_up_tables.$(OBJEXT) \
	external_libs/napack/sort2.$(OBJEXT) \
	core/useful_functions.$(OBJEXT) \
	core/string_manipulations.$(OBJEXT) \
	core/user_supplied_parameters.$(OBJEXT) \
	core/user_input.$(OBJEXT) \
	external_libs/fftw3.3/fftw3.3.$(OBJEXT) \
	core/histograms.$(OBJEXT) \
	core/empirical_distributions.$(OBJEXT) core/peaks.$(OBJEXT) \
	core/image_header_records.$(OBJEXT) \
	core/image_headers.$(OBJEXT) core/image_files.$(OBJEXT) \
	external_libs/netlib/gcvspl.$(OBJEXT) \
	core/numeric_text_files.$(OBJEXT) core/curves.$(OBJEXT) \
	core/units.$(OBJEXT) \
	core/contrast_transfer_functions.$(OBJEXT) \
	core/images_core.$(OBJEXT) core/progress_bars.$(OBJEXT) \
	core/electron_dose.$(OBJEXT) src/sum_movie.$(OBJEXT)
sum_movie_OBJECTS = $(am_sum_movie_OBJECTS)
sum_movie_LDADD = $(LDADD)
DEFAULT_INCLUDES = -I.@am__isrc@
F77COMPILE = $(F77) $(AM_FFLAGS) $(FFLAGS)
F77LD = $(F77)
F77LINK = $(F77LD) $(AM_FFLAGS) $(FFLAGS) $(AM_LDFLAGS) $(LDFLAGS) -o \
	$@
FCCOMPILE = $(FC) $(AM_FCFLAGS) $(FCFLAGS)
FCLD = $(FC)
FCLINK = $(FCLD) $(AM_FCFLAGS) $(FCFLAGS) $(AM_LDFLAGS) $(LDFLAGS) -o \
	$@
SOURCES = $(sum_movie_SOURCES)
DIST_SOURCES = $(sum_movie_SOURCES)
ETAGS = etags
CTAGS = ctags
DISTFILES = $(DIST_COMMON) $(DIST_SOURCES) $(TEXINFOS) $(EXTRA_DIST)
distdir = $(PACKAGE)-$(VERSION)
top_distdir = $(distdir)
am__remove_distdir = \
  { test ! -d "$(distdir)" \
    || { find "$(distdir)" -type d ! -perm -200 -exec chmod u+w {} ';' \
         && rm -fr "$(distdir)"; }; }
DIST_ARCHIVES = $(distdir).tar.gz
GZIP_ENV = --best
distuninstallcheck_listfiles = find . -type f -print
distcleancheck_listfiles = find . -type f -print
ACLOCAL = @ACLOCAL@
AMTAR = @AMTAR@
AUTOCONF = @AUTOCONF@
AUTOHEADER = @AUTOHEADER@
AUTOMAKE = @AUTOMAKE@
AWK = @AWK@
CC = @CC@
CCDEPMODE = @CCDEPMODE@
CFLAGS = @CFLAGS@
CPP = @CPP@
CPPFLAGS = @CPPFLAGS@
CYGPATH_W = @CYGPATH_W@
DEFS = @DEFS@
DEPDIR = @DEPDIR@
ECHO_C = @ECHO_C@
ECHO_N = @ECHO_N@
ECHO_T = @ECHO_T@
EXEEXT = @EXEEXT@
F77 = @F77@
FC = @FC@
FCFLAGS = @FCFLAGS@
FCFLAGS_f = @FCFLAGS_f@
FCFLAGS_f90 = @FCFLAGS_f90@
FFLAGS = @FFLAGS@
INSTALL = @INSTALL@
INSTALL_DATA = @INSTALL_DATA@
INSTALL_PROGRAM = @INSTALL_PROGRAM@
INSTALL_SCRIPT = @INSTALL_SCRIPT@
INSTALL_STRIP_PROGRAM = @INSTALL_STRIP_PROGRAM@
LDFLAGS = @LDFLAGS@
LIBOBJS = @LIBOBJS@
LIBS = @LIBS@
LTLIBOBJS = @LTLIBOBJS@
MAKEINFO = @MAKEINFO@
MKDIR_P = @MKDIR_P@
OBJEXT = @OBJEXT@
PACKAGE = @PACKAGE@
PACKAGE_BUGREPORT = @PACKAGE_BUGREPORT@
PACKAGE_NAME = @PACKAGE_NAME@
PACKAGE_STRING = @PACKAGE_STRING@
PACKAGE_TARNAME = @PACKAGE_TARNAME@
PACKAGE_VERSION = @PACKAGE_VERSION@
PATH_SEPARATOR = @PATH_SEPARATOR@
RANLIB = @RANLIB@
SET_MAKE = @SET_MAKE@
SHELL = @SHELL@
STRIP = @STRIP@
VERSION = @VERSION@
abs_builddir = @abs_builddir@
abs_srcdir = @abs_srcdir@
abs_top_builddir = @abs_top_builddir@
abs_top_srcdir = @abs_top_srcdir@
ac_ct_CC = @ac_ct_CC@
ac_ct_F77 = @ac_ct_F77@
ac_ct_FC = @ac_ct_FC@
am__include = @am__include@
am__leading_dot = @am__leading_dot@
am__quote = @am__quote@
am__tar = @am__tar@
am__untar = @am__untar@
bindir = @bindir@
build_alias = @build_alias@
builddir = @builddir@
datadir = @datadir@
datarootdir = @datarootdir@
docdir = @docdir@
dvidir = @dvidir@
exec_prefix = @exec_prefix@
host_alias = @host_alias@
htmldir = @htmldir@
includedir = @includedir@
infodir = @infodir@
install_sh = @install_sh@
libdir = @libdir@
libexecdir = @libexecdir@
localedir = @localedir@
localstatedir = @localstatedir@
mandir = @mandir@
mkdir_p = @mkdir_p@
oldincludedir = @oldincludedir@
pdfdir = @pdfdir@
prefix = @prefix@
program_transform_name = @program_transform_name@
psdir = @psdir@
sbindir = @sbindir@
sharedstatedir = @sharedstatedir@
srcdir = @srcdir@
sysconfdir = @sysconfdir@
target_alias = @target_alias@
top_build_prefix = @top_build_prefix@
top_builddir = @top_builddir@
top_srcdir = @top_srcdir@
sum_movie_SOURCES = \
core/dates_and_times.f90 \
core/program_instances.f90 \
core/globals.f90 \
core/look_up_tables.f90 \
external_libs/napack/sort2.f \
core/useful_functions.f90 \
core/string_manipulations.f90 \
core/user_supplied_parameters.f90 \
core/user_input.f90 \
external_libs/fftw3.3/fftw3.3.f90 \
core/histograms.f90 \
core/empirical_distributions.f90 \
core/peaks.f90 \
core/image_header_records.f90 \
core/image_headers.f90 \
core/image_files.f90 \
external_libs/netlib/gcvspl.f \
core/numeric_text_files.f90 \
core/curves.f90 \
core/units.f90 \
core/contrast_transfer_functions.f90 \
core/images_core.f90 \
core/progress_bars.f90 \
core/electron_dose.f90 \
src/sum_movie.f90

AM_LDFLAGS = $(am__append_1) $(am__append_5) $(am__append_8) \
	$(am__append_11) $(am__append_18) $(am__append_21) \
	$(am__append_25) $(am__append_26) $(am__append_29) \
	$(am__append_36)

#
# GNU compiler
#
@FC_IS_GFORTRAN_TRUE@AM_FCFLAGS = -fopenmp -Wall -Wextra -Wtabs \
@FC_IS_GFORTRAN_TRUE@	-ffree-line-length-none -cpp \
@FC_IS_GFORTRAN_TRUE@	$(am__append_22) $(am__append_24) \
@FC_IS_GFORTRAN_TRUE@	$(am__append_27) $(am__append_30) \
@FC_IS_GFORTRAN_TRUE@	$(am__append_32) $(am__append_35) \
@FC_IS_GFORTRAN_TRUE@	$(am__append_37)
@FC_IS_INTEL_TRUE@AM_FCFLAGS = -fpp -assume realloc_lhs -traceback \
@FC_IS_INTEL_TRUE@	-heap-arrays -warn all -warn \
@FC_IS_INTEL_TRUE@	notruncated_source -gen-interfaces -fpe0 \
@FC_IS_INTEL_TRUE@	-standard-semantics -assume nostd_value \
@FC_IS_INTEL_TRUE@	-init=snan $(am__append_27) $(am__append_30) \
@FC_IS_INTEL_TRUE@	$(am__append_32) $(am__append_35) \
@FC_IS_INTEL_TRUE@	$(am__append_37)

#
# NAG compiler
#

# -gline is incompatible with -openmp as of 5.3.1 and 5.3.2 -mtrace=verbose
@FC_IS_NAG_TRUE@AM_FCFLAGS = -fpp -kind=byte -DNAGFOR_COMPILER -nan \
@FC_IS_NAG_TRUE@	$(am__append_9) $(am__append_12) \
@FC_IS_NAG_TRUE@	$(am__append_14) $(am__append_16) \
@FC_IS_NAG_TRUE@	$(am__append_19) $(am__append_22) \
@FC_IS_NAG_TRUE@	$(am__append_24) $(am__append_27) \
@FC_IS_NAG_TRUE@	$(am__append_30) $(am__append_32) \
@FC_IS_NAG_TRUE@	$(am__append_35) $(am__append_37)

#
# PORTLAND compiler
#
@FC_IS_PORTLAND_TRUE@AM_FCFLAGS = -Mpreprocess -Minform=inform \
@FC_IS_PORTLAND_TRUE@	$(SVNDEF) -DPG_COMPILER -Mallocatable=03 \
@FC_IS_PORTLAND_TRUE@	$(am__append_2) $(am__append_4) \
@FC_IS_PORTLAND_TRUE@	$(am__append_7) $(am__append_9) \
@FC_IS_PORTLAND_TRUE@	$(am__append_12) $(am__append_14) \
@FC_IS_PORTLAND_TRUE@	$(am__append_16) $(am__append_19) \
@FC_IS_PORTLAND_TRUE@	$(am__append_22) $(am__append_24) \
@FC_IS_PORTLAND_TRUE@	$(am__append_27) $(am__append_30) \
@FC_IS_PORTLAND_TRUE@	$(am__append_32) $(am__append_35) \
@FC_IS_PORTLAND_TRUE@	$(am__append_37)
@FC_IS_GFORTRAN_TRUE@AM_FFLAGS = -fopenmp -Wall -Wextra -Wtabs \
@FC_IS_GFORTRAN_TRUE@	$(am__append_23) $(am__append_28) \
@FC_IS_GFORTRAN_TRUE@	$(am__append_31) $(am__append_33) \
@FC_IS_GFORTRAN_TRUE@	$(am__append_34) $(am__append_38)
@FC_IS_INTEL_TRUE@AM_FFLAGS = -assume realloc_lhs -traceback \
@FC_IS_INTEL_TRUE@	-heap-arrays -warn all -warn \
@FC_IS_INTEL_TRUE@	notruncated_source -gen-interfaces -fpe0 \
@FC_IS_INTEL_TRUE@	-standard-semantics -assume nostd_value \
@FC_IS_INTEL_TRUE@	-init=snan $(am__append_28) $(am__append_31) \
@FC_IS_INTEL_TRUE@	$(am__append_33) $(am__append_34) \
@FC_IS_INTEL_TRUE@	$(am__append_38)
@FC_IS_NAG_TRUE@AM_FFLAGS = -fpp -kind=byte -DNAGFOR_COMPILER -nan \
@FC_IS_NAG_TRUE@	$(am__append_10) $(am__append_13) \
@FC_IS_NAG_TRUE@	$(am__append_15) $(am__append_17) \
@FC_IS_NAG_TRUE@	$(am__append_20) $(am__append_23) \
@FC_IS_NAG_TRUE@	$(am__append_28) $(am__append_31) \
@FC_IS_NAG_TRUE@	$(am__append_33) $(am__append_34) \
@FC_IS_NAG_TRUE@	$(am__append_38)
@FC_IS_PORTLAND_TRUE@AM_FFLAGS = -Mpreprocess -Minform=inform \
@FC_IS_PORTLAND_TRUE@	$(SVNDEF) -DPG_COMPILER -Mallocatable=03 \
@FC_IS_PORTLAND_TRUE@	$(am__append_3) $(am__append_6) \
@FC_IS_PORTLAND_TRUE@	$(am__append_10) $(am__append_13) \
@FC_IS_PORTLAND_TRUE@	$(am__append_15) $(am__append_17) \
@FC_IS_PORTLAND_TRUE@	$(am__append_20) $(am__append_23) \
@FC_IS_PORTLAND_TRUE@	$(am__append_28) $(am__append_31) \
@FC_IS_PORTLAND_TRUE@	$(am__append_33) $(am__append_34) \
@FC_IS_PORTLAND_TRUE@	$(am__append_38)
all: all-am

.SUFFIXES:
.SUFFIXES: .f .f90 .o .obj
am--refresh:
	@:
$(srcdir)/Makefile.in:  $(srcdir)/Makefile.am $(srcdir)/Makefile_common.am $(am__configure_deps)
	@for dep in $?; do \
	  case '$(am__configure_deps)' in \
	    *$$dep*) \
	      echo ' cd $(srcdir) && $(AUTOMAKE) --gnu'; \
	      $(am__cd) $(srcdir) && $(AUTOMAKE) --gnu \
		&& exit 0; \
	      exit 1;; \
	  esac; \
	done; \
	echo ' cd $(top_srcdir) && $(AUTOMAKE) --gnu Makefile'; \
	$(am__cd) $(top_srcdir) && \
	  $(AUTOMAKE) --gnu Makefile
.PRECIOUS: Makefile
Makefile: $(srcdir)/Makefile.in $(top_builddir)/config.status
	@case '$?' in \
	  *config.status*) \
	    echo ' $(SHELL) ./config.status'; \
	    $(SHELL) ./config.status;; \
	  *) \
	    echo ' cd $(top_builddir) && $(SHELL) ./config.status $@ $(am__depfiles_maybe)'; \
	    cd $(top_builddir) && $(SHELL) ./config.status $@ $(am__depfiles_maybe);; \
	esac;

$(top_builddir)/config.status: $(top_srcdir)/configure $(CONFIG_STATUS_DEPENDENCIES)
	$(SHELL) ./config.status --recheck

$(top_srcdir)/configure:  $(am__configure_deps)
	$(am__cd) $(srcdir) && $(AUTOCONF)
$(ACLOCAL_M4):  $(am__aclocal_m4_deps)
	$(am__cd) $(srcdir) && $(ACLOCAL) $(ACLOCAL_AMFLAGS)
$(am__aclocal_m4_deps):
install-binPROGRAMS: $(bin_PROGRAMS)
	@$(NORMAL_INSTALL)
	test -z "$(bindir)" || $(MKDIR_P) "$(DESTDIR)$(bindir)"
	@list='$(bin_PROGRAMS)'; test -n "$(bindir)" || list=; \
	for p in $$list; do echo "$$p $$p"; done | \
	sed 's/$(EXEEXT)$$//' | \
	while read p p1; do if test -f $$p; \
	  then echo "$$p"; echo "$$p"; else :; fi; \
	done | \
	sed -e 'p;s,.*/,,;n;h' -e 's|.*|.|' \
	    -e 'p;x;s,.*/,,;s/$(EXEEXT)$$//;$(transform);s/$$/$(EXEEXT)/' | \
	sed 'N;N;N;s,\n, ,g' | \
	$(AWK) 'BEGIN { files["."] = ""; dirs["."] = 1 } \
	  { d=$$3; if (dirs[d] != 1) { print "d", d; dirs[d] = 1 } \
	    if ($$2 == $$4) files[d] = files[d] " " $$1; \
	    else { print "f", $$3 "/" $$4, $$1; } } \
	  END { for (d in files) print "f", d, files[d] }' | \
	while read type dir files; do \
	    if test "$$dir" = .; then dir=; else dir=/$$dir; fi; \
	    test -z "$$files" || { \
	      echo " $(INSTALL_PROGRAM_ENV) $(INSTALL_PROGRAM) $$files '$(DESTDIR)$(bindir)$$dir'"; \
	      $(INSTALL_PROGRAM_ENV) $(INSTALL_PROGRAM) $$files "$(DESTDIR)$(bindir)$$dir" || exit $$?; \
	    } \
	; done

uninstall-binPROGRAMS:
	@$(NORMAL_UNINSTALL)
	@list='$(bin_PROGRAMS)'; test -n "$(bindir)" || list=; \
	files=`for p in $$list; do echo "$$p"; done | \
	  sed -e 'h;s,^.*/,,;s/$(EXEEXT)$$//;$(transform)' \
	      -e 's/$$/$(EXEEXT)/' `; \
	test -n "$$list" || exit 0; \
	echo " ( cd '$(DESTDIR)$(bindir)' && rm -f" $$files ")"; \
	cd "$(DESTDIR)$(bindir)" && rm -f $$files

clean-binPROGRAMS:
	-test -z "$(bin_PROGRAMS)" || rm -f $(bin_PROGRAMS)
core/$(am__dirstamp):
	@$(MKDIR_P) core
	@: > core/$(am__dirstamp)
core/$(DEPDIR)/$(am__dirstamp):
	@$(MKDIR_P) core/$(DEPDIR)
	@: > core/$(DEPDIR)/$(am__dirstamp)
core/dates_and_times.$(OBJEXT): core/$(am__dirstamp) \
	core/$(DEPDIR)/$(am__dirstamp)
core/program_instances.$(OBJEXT): core/$(am__dirstamp) \
	core/$(DEPDIR)/$(am__dirstamp)
core/globals.$(OBJEXT): core/$(am__dirstamp) \
	core/$(DEPDIR)/$(am__dirstamp)
core/look_up_tables.$(OBJEXT): core/$(am__dirstamp) \
	core/$(DEPDIR)/$(am__dirstamp)
external_libs/napack/$(am__dirstamp):
	@$(MKDIR_P) external_libs/napack
	@: > external_libs/napack/$(am__dirstamp)
external_libs/napack/$(DEPDIR)/$(am__dirstamp):
	@$(MKDIR_P) external_libs/napack/$(DEPDIR)
	@: > external_libs/napack/$(DEPDIR)/$(am__dirstamp)
external_libs/napack/sort2.$(OBJEXT):  \
	external_libs/napack/$(am__dirstamp) \
	external_libs/napack/$(DEPDIR)/$(am__dirstamp)
core/useful_functions.$(OBJEXT): core/$(am__dirstamp) \
	core/$(DEPDIR)/$(am__dirstamp)
core/string_manipulations.$(OBJEXT): core/$(am__dirstamp) \
	core/$(DEPDIR)/$(am__dirstamp)
core/user_supplied_parameters.$(OBJEXT): core/$(am__dirstamp) \
	core/$(DEPDIR)/$(am__dirstamp)
core/user_input.$(OBJEXT): core/$(am__dirstamp) \
	core/$(DEPDIR)/$(am__dirstamp)
external_libs/fftw3.3/$(am__dirstamp):
	@$(MKDIR_P) external_libs/fftw3.3
	@: > external_libs/fftw3.3/$(am__dirstamp)
external_libs/fftw3.3/$(DEPDIR)/$(am__dirstamp):
	@$(MKDIR_P) external_libs/fftw3.3/$(DEPDIR)
	@: > external_libs/fftw3.3/$(DEPDIR)/$(am__dirstamp)
external_libs/fftw3.3/fftw3.3.$(OBJEXT):  \
	external_libs/fftw3.3/$(am__dirstamp) \
	external_libs/fftw3.3/$(DEPDIR)/$(am__dirstamp)
core/histograms.$(OBJEXT): core/$(am__dirstamp) \
	core/$(DEPDIR)/$(am__dirstamp)
core/empirical_distributions.$(OBJEXT): core/$(am__dirstamp) \
	core/$(DEPDIR)/$(am__dirstamp)
core/peaks.$(OBJEXT): core/$(am__dirstamp) \
	core/$(DEPDIR)/$(am__dirstamp)
core/image_header_records.$(OBJEXT): core/$(am__dirstamp) \
	core/$(DEPDIR)/$(am__dirstamp)
core/image_headers.$(OBJEXT): core/$(am__dirstamp) \
	core/$(DEPDIR)/$(am__dirstamp)
core/image_files.$(OBJEXT): core/$(am__dirstamp) \
	core/$(DEPDIR)/$(am__dirstamp)
external_libs/netlib/$(am__dirstamp):
	@$(MKDIR_P) external_libs/netlib
	@: > external_libs/netlib/$(am__dirstamp)
external_libs/netlib/$(DEPDIR)/$(am__dirstamp):
	@$(MKDIR_P) external_libs/netlib/$(DEPDIR)
	@: > external_libs/netlib/$(DEPDIR)/$(am__dirstamp)
external_libs/netlib/gcvspl.$(OBJEXT):  \
	external_libs/netlib/$(am__dirstamp) \
	external_libs/netlib/$(DEPDIR)/$(am__dirstamp)
core/numeric_text_files.$(OBJEXT): core/$(am__dirstamp) \
	core/$(DEPDIR)/$(am__dirstamp)
core/curves.$(OBJEXT): core/$(am__dirstamp) \
	core/$(DEPDIR)/$(am__dirstamp)
core/units.$(OBJEXT): core/$(am__dirstamp) \
	core/$(DEPDIR)/$(am__dirstamp)
core/contrast_transfer_functions.$(OBJEXT): core/$(am__dirstamp) \
	core/$(DEPDIR)/$(am__dirstamp)
core/images_core.$(OBJEXT): core/$(am__dirstamp) \
	core/$(DEPDIR)/$(am__dirstamp)
core/progress_bars.$(OBJEXT): core/$(am__dirstamp) \
	core/$(DEPDIR)/$(am__dirstamp)
core/electron_dose.$(OBJEXT): core/$(am__dirstamp) \
	core/$(DEPDIR)/$(am__dirstamp)
src/$(am__dirstamp):
	@$(MKDIR_P) src
	@: > src/$(am__dirstamp)
src/$(DEPDIR)/$(am__dirstamp):
	@$(MKDIR_P) src/$(DEPDIR)
	@: > src/$(DEPDIR)/$(am__dirstamp)
src/sum_movie.$(OBJEXT): src/$(am__dirstamp) \
	src/$(DEPDIR)/$(am__dirstamp)
sum_movie$(EXEEXT): $(sum_movie_OBJECTS) $(sum_movie_DEPENDENCIES) 
	@rm -f sum_movie$(EXEEXT)
	$(F77LINK) $(sum_movie_OBJECTS) $(sum_movie_LDADD) $(LIBS)

mostlyclean-compile:
	-rm -f *.$(OBJEXT)
	-rm -f core/contrast_transfer_functions.$(OBJEXT)
	-rm -f core/curves.$(OBJEXT)
	-rm -f core/dates_and_times.$(OBJEXT)
	-rm -f core/electron_dose.$(OBJEXT)
	-rm -f core/empirical_distributions.$(OBJEXT)
	-rm -f core/globals.$(OBJEXT)
	-rm -f core/histograms.$(OBJEXT)
	-rm -f core/image_files.$(OBJEXT)
	-rm -f core/image_header_records.$(OBJEXT)
	-rm -f core/image_headers.$(OBJEXT)
	-rm -f core/images_core.$(OBJEXT)
	-rm -f core/look_up_tables.$(OBJEXT)
	-rm -f core/numeric_text_files.$(OBJEXT)
	-rm -f core/peaks.$(OBJEXT)
	-rm -f core/program_instances.$(OBJEXT)
	-rm -f core/progress_bars.$(OBJEXT)
	-rm -f core/string_manipulations.$(OBJEXT)
	-rm -f core/units.$(OBJEXT)
	-rm -f core/useful_functions.$(OBJEXT)
	-rm -f core/user_input.$(OBJEXT)
	-rm -f core/user_supplied_parameters.$(OBJEXT)
	-rm -f external_libs/fftw3.3/fftw3.3.$(OBJEXT)
	-rm -f external_libs/napack/sort2.$(OBJEXT)
	-rm -f external_libs/netlib/gcvspl.$(OBJEXT)
	-rm -f src/sum_movie.$(OBJEXT)

distclean-compile:
	-rm -f *.tab.c

.f.o:
	$(F77COMPILE) -c -o $@ $<

.f.obj:
	$(F77COMPILE) -c -o $@ `$(CYGPATH_W) '$<'`

.f90.o:
	$(FCCOMPILE) -c -o $@ $(FCFLAGS_f90) $<

.f90.obj:
	$(FCCOMPILE) -c -o $@ $(FCFLAGS_f90) `$(CYGPATH_W) '$<'`

ID: $(HEADERS) $(SOURCES) $(LISP) $(TAGS_FILES)
	list='$(SOURCES) $(HEADERS) $(LISP) $(TAGS_FILES)'; \
	unique=`for i in $$list; do \
	    if test -f "$$i"; then echo $$i; else echo $(srcdir)/$$i; fi; \
	  done | \
	  $(AWK) '{ files[$$0] = 1; nonempty = 1; } \
	      END { if (nonempty) { for (i in files) print i; }; }'`; \
	mkid -fID $$unique
tags: TAGS

TAGS:  $(HEADERS) $(SOURCES)  $(TAGS_DEPENDENCIES) \
		$(TAGS_FILES) $(LISP)
	set x; \
	here=`pwd`; \
	list='$(SOURCES) $(HEADERS)  $(LISP) $(TAGS_FILES)'; \
	unique=`for i in $$list; do \
	    if test -f "$$i"; then echo $$i; else echo $(srcdir)/$$i; fi; \
	  done | \
	  $(AWK) '{ files[$$0] = 1; nonempty = 1; } \
	      END { if (nonempty) { for (i in files) print i; }; }'`; \
	shift; \
	if test -z "$(ETAGS_ARGS)$$*$$unique"; then :; else \
	  test -n "$$unique" || unique=$$empty_fix; \
	  if test $$# -gt 0; then \
	    $(ETAGS) $(ETAGSFLAGS) $(AM_ETAGSFLAGS) $(ETAGS_ARGS) \
	      "$$@" $$unique; \
	  else \
	    $(ETAGS) $(ETAGSFLAGS) $(AM_ETAGSFLAGS) $(ETAGS_ARGS) \
	      $$unique; \
	  fi; \
	fi
ctags: CTAGS
CTAGS:  $(HEADERS) $(SOURCES)  $(TAGS_DEPENDENCIES) \
		$(TAGS_FILES) $(LISP)
	list='$(SOURCES) $(HEADERS)  $(LISP) $(TAGS_FILES)'; \
	unique=`for i in $$list; do \
	    if test -f "$$i"; then echo $$i; else echo $(srcdir)/$$i; fi; \
	  done | \
	  $(AWK) '{ files[$$0] = 1; nonempty = 1; } \
	      END { if (nonempty) { for (i in files) print i; }; }'`; \
	test -z "$(CTAGS_ARGS)$$unique" \
	  || $(CTAGS) $(CTAGSFLAGS) $(AM_CTAGSFLAGS) $(CTAGS_ARGS) \
	     $$unique

GTAGS:
	here=`$(am__cd) $(top_builddir) && pwd` \
	  && $(am__cd) $(top_srcdir) \
	  && gtags -i $(GTAGS_ARGS) "$$here"

distclean-tags:
	-rm -f TAGS ID GTAGS GRTAGS GSYMS GPATH tags

distdir: $(DISTFILES)
	$(am__remove_distdir)
	test -d "$(distdir)" || mkdir "$(distdir)"
	@srcdirstrip=`echo "$(srcdir)" | sed 's/[].[^$$\\*]/\\\\&/g'`; \
	topsrcdirstrip=`echo "$(top_srcdir)" | sed 's/[].[^$$\\*]/\\\\&/g'`; \
	list='$(DISTFILES)'; \
	  dist_files=`for file in $$list; do echo $$file; done | \
	  sed -e "s|^$$srcdirstrip/||;t" \
	      -e "s|^$$topsrcdirstrip/|$(top_builddir)/|;t"`; \
	case $$dist_files in \
	  */*) $(MKDIR_P) `echo "$$dist_files" | \
			   sed '/\//!d;s|^|$(distdir)/|;s,/[^/]*$$,,' | \
			   sort -u` ;; \
	esac; \
	for file in $$dist_files; do \
	  if test -f $$file || test -d $$file; then d=.; else d=$(srcdir); fi; \
	  if test -d $$d/$$file; then \
	    dir=`echo "/$$file" | sed -e 's,/[^/]*$$,,'`; \
	    if test -d "$(distdir)/$$file"; then \
	      find "$(distdir)/$$file" -type d ! -perm -700 -exec chmod u+rwx {} \;; \
	    fi; \
	    if test -d $(srcdir)/$$file && test $$d != $(srcdir); then \
	      cp -fpR $(srcdir)/$$file "$(distdir)$$dir" || exit 1; \
	      find "$(distdir)/$$file" -type d ! -perm -700 -exec chmod u+rwx {} \;; \
	    fi; \
	    cp -fpR $$d/$$file "$(distdir)$$dir" || exit 1; \
	  else \
	    test -f "$(distdir)/$$file" \
	    || cp -p $$d/$$file "$(distdir)/$$file" \
	    || exit 1; \
	  fi; \
	done
	-test -n "$(am__skip_mode_fix)" \
	|| find "$(distdir)" -type d ! -perm -755 \
		-exec chmod u+rwx,go+rx {} \; -o \
	  ! -type d ! -perm -444 -links 1 -exec chmod a+r {} \; -o \
	  ! -type d ! -perm -400 -exec chmod a+r {} \; -o \
	  ! -type d ! -perm -444 -exec $(install_sh) -c -m a+r {} {} \; \
	|| chmod -R a+r "$(distdir)"
dist-gzip: distdir
	tardir=$(distdir) && $(am__tar) | GZIP=$(GZIP_ENV) gzip -c >$(distdir).tar.gz
	$(am__remove_distdir)

dist-bzip2: distdir
	tardir=$(distdir) && $(am__tar) | bzip2 -9 -c >$(distdir).tar.bz2
	$(am__remove_distdir)

dist-lzma: distdir
	tardir=$(distdir) && $(am__tar) | lzma -9 -c >$(distdir).tar.lzma
	$(am__remove_distdir)

dist-xz: distdir
	tardir=$(distdir) && $(am__tar) | xz -c >$(distdir).tar.xz
	$(am__remove_distdir)

dist-tarZ: distdir
	tardir=$(distdir) && $(am__tar) | compress -c >$(distdir).tar.Z
	$(am__remove_distdir)

dist-shar: distdir
	shar $(distdir) | GZIP=$(GZIP_ENV) gzip -c >$(distdir).shar.gz
	$(am__remove_distdir)

dist-zip: distdir
	-rm -f $(distdir).zip
	zip -rq $(distdir).zip $(distdir)
	$(am__remove_distdir)

dist dist-all: distdir
	tardir=$(distdir) && $(am__tar) | GZIP=$(GZIP_ENV) gzip -c >$(distdir).tar.gz
	$(am__remove_distdir)

# This target untars the dist file and tries a VPATH configuration.  Then
# it guarantees that the distribution is self-contained by making another
# tarfile.
distcheck: dist
	case '$(DIST_ARCHIVES)' in \
	*.tar.gz*) \
	  GZIP=$(GZIP_ENV) gzip -dc $(distdir).tar.gz | $(am__untar) ;;\
	*.tar.bz2*) \
	  bzip2 -dc $(distdir).tar.bz2 | $(am__untar) ;;\
	*.tar.lzma*) \
	  lzma -dc $(distdir).tar.lzma | $(am__untar) ;;\
	*.tar.xz*) \
	  xz -dc $(distdir).tar.xz | $(am__untar) ;;\
	*.tar.Z*) \
	  uncompress -c $(distdir).tar.Z | $(am__untar) ;;\
	*.shar.gz*) \
	  GZIP=$(GZIP_ENV) gzip -dc $(distdir).shar.gz | unshar ;;\
	*.zip*) \
	  unzip $(distdir).zip ;;\
	esac
	chmod -R a-w $(distdir); chmod a+w $(distdir)
	mkdir $(distdir)/_build
	mkdir $(distdir)/_inst
	chmod a-w $(distdir)
	test -d $(distdir)/_build || exit 0; \
	dc_install_base=`$(am__cd) $(distdir)/_inst && pwd | sed -e 's,^[^:\\/]:[\\/],/,'` \
	  && dc_destdir="$${TMPDIR-/tmp}/am-dc-$$$$/" \
	  && am__cwd=`pwd` \
	  && $(am__cd) $(distdir)/_build \
	  && ../configure --srcdir=.. --prefix="$$dc_install_base" \
	    $(DISTCHECK_CONFIGURE_FLAGS) \
	  && $(MAKE) $(AM_MAKEFLAGS) \
	  && $(MAKE) $(AM_MAKEFLAGS) dvi \
	  && $(MAKE) $(AM_MAKEFLAGS) check \
	  && $(MAKE) $(AM_MAKEFLAGS) install \
	  && $(MAKE) $(AM_MAKEFLAGS) installcheck \
	  && $(MAKE) $(AM_MAKEFLAGS) uninstall \
	  && $(MAKE) $(AM_MAKEFLAGS) distuninstallcheck_dir="$$dc_install_base" \
	        distuninstallcheck \
	  && chmod -R a-w "$$dc_install_base" \
	  && ({ \
	       (cd ../.. && umask 077 && mkdir "$$dc_destdir") \
	       && $(MAKE) $(AM_MAKEFLAGS) DESTDIR="$$dc_destdir" install \
	       && $(MAKE) $(AM_MAKEFLAGS) DESTDIR="$$dc_destdir" uninstall \
	       && $(MAKE) $(AM_MAKEFLAGS) DESTDIR="$$dc_destdir" \
	            distuninstallcheck_dir="$$dc_destdir" distuninstallcheck; \
	      } || { rm -rf "$$dc_destdir"; exit 1; }) \
	  && rm -rf "$$dc_destdir" \
	  && $(MAKE) $(AM_MAKEFLAGS) dist \
	  && rm -rf $(DIST_ARCHIVES) \
	  && $(MAKE) $(AM_MAKEFLAGS) distcleancheck \
	  && cd "$$am__cwd" \
	  || exit 1
	$(am__remove_distdir)
	@(echo "$(distdir) archives ready for distribution: "; \
	  list='$(DIST_ARCHIVES)'; for i in $$list; do echo $$i; done) | \
	  sed -e 1h -e 1s/./=/g -e 1p -e 1x -e '$$p' -e '$$x'
distuninstallcheck:
	@$(am__cd) '$(distuninstallcheck_dir)' \
	&& test `$(distuninstallcheck_listfiles) | wc -l` -le 1 \
	   || { echo "ERROR: files left after uninstall:" ; \
	        if test -n "$(DESTDIR)"; then \
	          echo "  (check DESTDIR support)"; \
	        fi ; \
	        $(distuninstallcheck_listfiles) ; \
	        exit 1; } >&2
distcleancheck: distclean
	@if test '$(srcdir)' = . ; then \
	  echo "ERROR: distcleancheck can only run from a VPATH build" ; \
	  exit 1 ; \
	fi
	@test `$(distcleancheck_listfiles) | wc -l` -eq 0 \
	  || { echo "ERROR: files left in build directory after distclean:" ; \
	       $(distcleancheck_listfiles) ; \
	       exit 1; } >&2
check-am: all-am
check: check-am
all-am: Makefile $(PROGRAMS)
installdirs:
	for dir in "$(DESTDIR)$(bindir)"; do \
	  test -z "$$dir" || $(MKDIR_P) "$$dir"; \
	done
install: install-am
install-exec: install-exec-am
install-data: install-data-am
uninstall: uninstall-am

install-am: all-am
	@$(MAKE) $(AM_MAKEFLAGS) install-exec-am install-data-am

installcheck: installcheck-am
install-strip:
	$(MAKE) $(AM_MAKEFLAGS) INSTALL_PROGRAM="$(INSTALL_STRIP_PROGRAM)" \
	  install_sh_PROGRAM="$(INSTALL_STRIP_PROGRAM)" INSTALL_STRIP_FLAG=-s \
	  `test -z '$(STRIP)' || \
	    echo "INSTALL_PROGRAM_ENV=STRIPPROG='$(STRIP)'"` install
mostlyclean-generic:

clean-generic:

distclean-generic:
	-test -z "$(CONFIG_CLEAN_FILES)" || rm -f $(CONFIG_CLEAN_FILES)
	-test . = "$(srcdir)" || test -z "$(CONFIG_CLEAN_VPATH_FILES)" || rm -f $(CONFIG_CLEAN_VPATH_FILES)
	-rm -f core/$(DEPDIR)/$(am__dirstamp)
	-rm -f core/$(am__dirstamp)
	-rm -f external_libs/fftw3.3/$(DEPDIR)/$(am__dirstamp)
	-rm -f external_libs/fftw3.3/$(am__dirstamp)
	-rm -f external_libs/napack/$(DEPDIR)/$(am__dirstamp)
	-rm -f external_libs/napack/$(am__dirstamp)
	-rm -f external_libs/netlib/$(DEPDIR)/$(am__dirstamp)
	-rm -f external_libs/netlib/$(am__dirstamp)
	-rm -f src/$(DEPDIR)/$(am__dirstamp)
	-rm -f src/$(am__dirstamp)

maintainer-clean-generic:
	@echo "This command is intended for maintainers to use"
	@echo "it deletes files that may require special tools to rebuild."
clean: clean-am

clean-am: clean-binPROGRAMS clean-generic mostlyclean-am

distclean: distclean-am
	-rm -f $(am__CONFIG_DISTCLEAN_FILES)
	-rm -f Makefile
distclean-am: clean-am distclean-compile distclean-generic \
	distclean-tags

dvi: dvi-am

dvi-am:

html: html-am

html-am:

info: info-am

info-am:

install-data-am:

install-dvi: install-dvi-am

install-dvi-am:

install-exec-am: install-binPROGRAMS

install-html: install-html-am

install-html-am:

install-info: install-info-am

install-info-am:

install-man:

install-pdf: install-pdf-am

install-pdf-am:

install-ps: install-ps-am

install-ps-am:

installcheck-am:

maintainer-clean: maintainer-clean-am
	-rm -f $(am__CONFIG_DISTCLEAN_FILES)
	-rm -rf $(top_srcdir)/autom4te.cache
	-rm -f Makefile
maintainer-clean-am: distclean-am maintainer-clean-generic

mostlyclean: mostlyclean-am

mostlyclean-am: mostlyclean-compile mostlyclean-generic

pdf: pdf-am

pdf-am:

ps: ps-am

ps-am:

uninstall-am: uninstall-binPROGRAMS

.MAKE: install-am install-strip

.PHONY: CTAGS GTAGS all all-am am--refresh check check-am clean \
	clean-binPROGRAMS clean-generic ctags dist dist-all dist-bzip2 \
	dist-gzip dist-lzma dist-shar dist-tarZ dist-xz dist-zip \
	distcheck distclean distclean-compile distclean-generic \
	distclean-tags distcleancheck distdir distuninstallcheck dvi \
	dvi-am html html-am info info-am install install-am \
	install-binPROGRAMS install-data install-data-am install-dvi \
	install-dvi-am install-exec install-exec-am install-html \
	install-html-am install-info install-info-am install-man \
	install-pdf install-pdf-am install-ps install-ps-am \
	install-strip installcheck installcheck-am installdirs \
	maintainer-clean maintainer-clean-generic mostlyclean \
	mostlyclean-compile mostlyclean-generic pdf pdf-am ps ps-am \
	tags uninstall uninstall-am uninstall-binPROGRAMS


# Tell versions [3.59,3.63) of GNU make to not export all variables.
# Otherwise a system limit (for SysV at least) may be exceeded.
.NOEXPORT:
