# Supplementary material for: Measuring the optimal exposure for single particle cryo-EM using a 2.6 Å reconstruction of rotavirus VP6
Source: eLife. 2015 May 29;4:e06980. doi: 10.7554/eLife.06980 (PMC4471936; doi:10.7554/eLife.06980)
Supplement: Supplementary file 2. — Archive containing the program Summovie. It contains the program precompiled for use on a Linux 64-bit system and source code. This archive and future updates are also available for download from the Grigorieff lab web page (http://grigoriefflab.janelia.org/unblur). DOI: http://dx.doi.org/10.7554/eLife.06980.013 [file elife06980s002.gz › summovie_1.0/src/src/sum_movie.f90]

program unblur

    use Globals


    !implicit none

    !call main()

    !contains

    ! The actual subroutine
    !subroutine main()

        use UserSuppliedParameters
        use UserInputs
        use ImageFiles
        use Images
        use Peaks
        use Curves
        use ProgressBars
        use NumericTextFiles
        use UsefulFunctions
        use StringManipulations
        use ElectronDoses

        implicit none

        ! Variables associated with user input

        type(UserInput)            ::   my_user_input

        type(UserSuppliedInteger)  ::   user_supplied_first_frame
        type(UserSuppliedInteger)  ::   user_supplied_last_frame
        type(UserSuppliedReal)     ::   user_supplied_pixel_size
        type(UserSuppliedFilename) ::   user_supplied_input_filename
        type(UserSuppliedFilename) ::   user_supplied_output_filename
        type(UserSuppliedFilename) ::   user_supplied_shifts_input_filename
        type(UserSuppliedFilename) ::   user_supplied_frc_output_filename
        type(UserSuppliedLogical)  ::   user_supplied_apply_drift_filter
        type(UserSuppliedInteger)  ::   number_of_frames_per_movie
        type(UserSuppliedLogical)   ::  apply_dose_filter
        type(UserSuppliedReal)      ::  dose_per_frame
        type(UserSuppliedReal)      ::  acceleration_voltage
        type(UserSuppliedLogical)   ::  divide_dose_filter

        ! Variable associated with Images

        type(ImageFile)                 ::  input_imagefile

        type(Image), allocatable        ::  image_stack(:)
        type(Image)                     ::  sum_image
        type(Image)                     ::  sum_image_2

        real                            ::  current_drift_x
        real                            ::  current_drift_y

        integer                         ::  number_of_input_images
        integer                         ::  number_of_frames_to_sum
        integer                         ::  number_of_movies

        integer                         ::  image_counter
        integer                         ::  bin_counter
        integer                         ::  movie_counter
        integer                         ::  progress_counter


        type(ProgressBar)               ::  my_progress_bar

        type(NumericTextFile)           ::  my_shifts_file
        type(NumericTextFile)           ::  my_frc_file

        type(Curve)                     ::  fsc_curve


        real, allocatable               ::  total_x_shifts(:)
        real, allocatable               ::  total_y_shifts(:)

        real, allocatable               ::  frc_x_data(:)
        real, allocatable               ::  frc_y_data(:)

        real                            ::  temp_real(2) ! for writing shifts to file

        real                            ::  final_score_numerator
        real                            ::  final_score_denominator
        real                            ::  final_score

        type(ElectronDose)              ::  my_electron_dose
        type(Image),    allocatable     ::  dose_filters(:)
        type(Image)                     ::  tmp_image

        integer                         ::  current_frame

        logical                         ::  input_shifts_are_in_angstroms

        logical,        parameter       ::  dump_debug_dose_filters = .false.

        integer                         ::  i,j
        real                            ::  x,y
        real                            ::  current_denominator
        real                            ::  current_critical_dose
        real                            ::  current_optimal_dose
        real                            ::  current_dose

        !real,   parameter   ::  critical_dose_at_dc = huge(1.0e0) * 0.001


        ! Initialise this_program with the program name and version number
        call this_program%Init('SumMovie', '1.0.0','2014')


        ! Do the user input
        call my_user_input%Init(this_program%program_name)


        user_supplied_input_filename   = my_user_input%GetFilenameFromUser('Input stack filename', &
                                       'The input file, containing your raw movie frames', &
                                       'INPUT_FILENAME', 'my_movie.mrc', .true.)

        ! Open the input file
        call input_imagefile%Init(user_supplied_input_filename%value)
        number_of_input_images = input_imagefile%GetStackSize()

        number_of_frames_per_movie      =   my_user_input%GetIntegerFromUser('Number of frames per movie', &
                                        'How many frames per micrograph?', &
                                        'number_of_frames_per_movie',IntegerToString(number_of_input_images), &
                                        min_value=1,max_value=number_of_input_images)

        user_supplied_output_filename   = my_user_input%GetFilenameFromUser('Output aligned sum file', &
                                       'The output file, containing a weighted sum of the aligned input frames', &
                                       'OUTPUT_FILENAME', 'my_aligned.mrc', .false.)

        user_supplied_shifts_input_filename   = my_user_input%GetFilenameFromUser('Input shifts file', &
                                       'This file will contain the computed X/Y shifts for each frame.', &
                                       'SHIFTS_FILENAME', 'my_shifts.txt', .true.)


        user_supplied_frc_output_filename   = my_user_input%GetFilenameFromUser('Output FRC file', &
                                       'This file will contain the computed FSC of the two half sums', &
                                       'FRC_FILENAME', 'my_frc.txt', .false.)

        user_supplied_first_frame      = my_user_input%GetIntegerFromUser('First frame to sum', &
                                      'A subset of frames is processed, starting from this frame', &
                                      'FIRST_FRAME', '1', min_value = 1)

        user_supplied_last_frame       = my_user_input%GetIntegerFromUser('Last frame to sum', &
                                      'A subset of frames is processed, ending with this frame', 'LAST_FRAME', &
                                      IntegerToString(number_of_frames_per_movie%value), &
                                      min_value=user_supplied_first_frame%value, &
                                      max_value=number_of_frames_per_movie%value)


        user_supplied_pixel_size       = my_user_input%GetRealFromUser('Pixel size of images (A)', &
                                      'Pixel size of input images in Angstroms', 'PIXEL_SIZE', '1.0', min_value = 0.0e0)


        !user_supplied_apply_drift_filter   = my_user_input%GetLogicalFromUser('Apply drift filter?', &
        !                              'If yes, a corrective drift filter will be applied', 'USE_DRIFT_FILTER', 'NO')

        user_supplied_apply_drift_filter%value = .false.

        apply_dose_filter               =   my_user_input%GetLogicalFromUser('Apply dose filter?', &
                                        'Apply a dose-dependent filter to frames before summing them', &
                                        'apply_dose_filter','no')

        
        if (apply_dose_filter%value) then
        dose_per_frame                  =   my_user_input%GetRealFromUser('Dose per frame (e/A^2)', &
                                        'Dose per frame, in electrons per square Angstrom','dose_per_frame', &
                                        '1.0',min_value=0.00001e0)
        acceleration_voltage            =   my_user_input%GetRealFromUser('Acceleration voltage (kV)', &
                                        'Acceleration voltage during imaging','acceleration_voltage','300.0', &
                                        min_value=200.0e0,max_value=300.0e0)


        divide_dose_filter      =       my_user_input%GetLogicalFromUser('Restore Noise Power?', &
                                            'divide by dose filter squared', &
                                            'RESTORE_NOISE_POWER','YES')
        endif

        call my_user_input%UpdateDefaults()
        write(*,*)

        ! Open the input stack and shifts file
        call my_shifts_file%Init(user_supplied_shifts_input_filename%value, OPEN_TO_READ)
        call my_frc_file%Init(user_supplied_frc_output_filename%value, OPEN_TO_WRITE, 2)

        ! How many movies in the stack?
        number_of_movies = number_of_input_images / number_of_frames_per_movie%value


        ! Checks
        if (number_of_frames_per_movie%value * number_of_movies .ne. number_of_input_images) then
            call this_program%TerminateWithFatalError('SumMovie','Number of images in input stack not '//&
                                                                'divisible by number of frames per movie')
        endif
        if (number_of_movies .ne. my_shifts_file%number_of_data_lines/2) then
            print *, 'number of data lines     = ', my_shifts_file%number_of_data_lines
            print *, 'number of data lines  /2 = ', my_shifts_file%number_of_data_lines/2
            print *, 'number of movies         = ', number_of_movies
            call this_program%TerminateWithFatalError('SumMovie','Number of lines in shifts file '//&
                                                                'does not match number of movies')
        endif


        number_of_frames_to_sum = (user_supplied_last_frame%value - user_supplied_first_frame%value) + 1

        ! Are the shifts in the file in Angstroms (default in recent versions) or pixels (original default)
        ! We check this by looking for "Shifts below are given in Angstroms" in the header
        input_shifts_are_in_angstroms = .not. StringIsBlank(grep(user_supplied_shifts_input_filename%value, &
                                                                 'Shifts below are given in Angstroms'))
        if (input_shifts_are_in_angstroms) then
            write(*,'(a)') 'Input frame shifts assumed to be in Angstroms'
        else
            write(*,'(a)') 'Input frame shifts assumed to be in pixels'
        endif


        ! Allocation
        allocate(image_stack(number_of_frames_to_sum))
        allocate(total_x_shifts(number_of_frames_per_movie%value))
        allocate(total_y_shifts(number_of_frames_per_movie%value))

        ! Allocation (debug)
        allocate(dose_filters(number_of_frames_to_sum))

        ! Electron dose parameters
        if (apply_dose_filter%value) then
            call my_electron_dose%Init(acceleration_voltage%value)
        endif

        ! Loop over movies
        do movie_counter=1,number_of_movies
            write(*,'(//2(a,i0),a//)') 'Summing frames of micrograph ', movie_counter, ' of ', number_of_movies, '...'

            ! Read the shifts
            call my_shifts_file%ReadNextDataLine(total_x_shifts)
            call my_shifts_file%ReadNextDataLine(total_y_shifts)

            ! if the are in angstroms, divide by the pixel size

            if (input_shifts_are_in_angstroms) then

                total_x_shifts = total_x_shifts / user_supplied_pixel_size%value
                total_y_shifts = total_y_shifts / user_supplied_pixel_size%value

            endif


            ! Read the images
            write(*,'(a)') 'Reading images...'
            call my_progress_bar%Begin(number_of_frames_to_sum)
            do image_counter=1,number_of_frames_to_sum
                call image_stack(image_counter)%ReadFromDisk(input_imagefile, &
                                                              (movie_counter-1)*number_of_frames_per_movie%value &
                                                             +user_supplied_first_frame%value+image_counter-1)
                call my_progress_bar%Update(image_counter)
            enddo
            call my_progress_bar%Finish()


            ! FFT
            write(*,'(a)') 'Fourier transforming images...'
            call my_progress_bar%Begin(number_of_frames_to_sum)
            progress_counter = 0
            !$omp parallel default(shared) private(image_counter)
            !$omp do
            do image_counter =1,number_of_frames_to_sum
                call image_stack(image_counter)%ForwardFFT()
                !$omp atomic
                progress_counter = progress_counter + 1
                call my_progress_bar%Update(progress_counter)
            enddo
            !$omp enddo
            !$omp end parallel
            call my_progress_bar%Finish()

            ! Shift images
            if (apply_dose_filter%value) then
                write(*,'(a)') 'Shifting images & applying dose filter...'
            else
                write(*,'(a)') 'Shifting images...'
            endif
            call my_progress_bar%Begin(number_of_frames_to_sum)
            progress_counter = 0
            !$omp parallel default(shared) private(image_counter)
            !$omp do
            do current_frame=user_supplied_first_frame%value, user_supplied_last_frame%value
                image_counter = current_frame - user_supplied_first_frame%value + 1
                call image_stack(image_counter)%PhaseShift(total_x_shifts(current_frame), &
                                                           total_y_shifts(current_frame), &
                                                           0.0e0)

                if (user_supplied_apply_drift_filter%value) then
                    ! What is the estimated drift within this frame?
                    if (current_frame .eq. 1) then
                        current_drift_x = total_x_shifts(2) - total_x_shifts(1)
                        current_drift_y = total_y_shifts(2) - total_y_shifts(1)
                    else if (current_frame .eq. number_of_frames_per_movie%value) then
                        current_drift_x = total_x_shifts(number_of_frames_per_movie%value) &
                                        - total_x_shifts(number_of_frames_per_movie%value - 1)
                        current_drift_y = total_y_shifts(number_of_frames_per_movie%value) &
                                        - total_y_shifts(number_of_frames_per_movie%value - 1)
                    else
                        current_drift_x = 0.5e0 * (   total_x_shifts(current_frame+1) &
                                                    - total_x_shifts(current_frame-1))
                        current_drift_y = 0.5e0 * (   total_y_shifts(current_frame+1) &
                                                    - total_y_shifts(current_frame-1))
                    endif
                    call image_stack(image_counter)%ApplyDriftFilter(current_drift_x, current_drift_y, 0.0e0)
                endif
                if (apply_dose_filter%value) then
                    if (dump_debug_dose_filters .and. movie_counter .eq. 1) then
                        ! Debug
                        call tmp_image%Allocate(image_stack(image_counter),in_real_space=.false.)
                        call dose_filters(image_counter)%Allocate(image_stack(image_counter))
                        tmp_image = (1.0,0.0)
                        call my_electron_dose%ApplyDoseFilterToImage(tmp_image, &
                                                                     dose_start=(current_frame-1)*dose_per_frame%value, &
                                                                     dose_finish=current_frame*dose_per_frame%value, &
                                                                     pixel_size=user_supplied_pixel_size%value)
                        call tmp_image%ComputeAmplitudeSpectrum(dose_filters(image_counter))
                        call dose_filters(image_counter)%WriteToDisk('dbg_dose_filters.mrc',image_counter)
                    endif
                    !
                    call my_electron_dose%ApplyDoseFilterToImage(image_stack(image_counter), &
                                                                 dose_start=(current_frame-1)*dose_per_frame%value, &
                                                                 dose_finish=current_frame*dose_per_frame%value, &
                                                                 pixel_size=user_supplied_pixel_size%value)
                endif
                !$omp atomic
                progress_counter = progress_counter + 1
                call my_progress_bar%Update(progress_counter)
            enddo
            !$omp enddo
            !$omp end parallel
            call my_progress_bar%Finish()

            ! Compute two sums from halves of the stack and do an FRC
            call sum_image%Allocate(mould=image_stack(1))
            sum_image = (0e0, 0e0)

            call sum_image_2%Allocate(mould=sum_image)
            sum_image_2 = (0e0, 0e0)

            do image_counter=1, number_of_frames_to_sum
                if (IsOdd(image_counter)) then
                    call sum_image  %AddImage(image_stack(image_counter))
                else
                    call sum_image_2%AddImage(image_stack(image_counter))
                endif
            enddo

            if (number_of_frames_to_sum .gt. 1) then
                fsc_curve = sum_image%GetFSCWith(sum_image_2, 100, user_supplied_pixel_size%value)
                call sum_image%AddImage(sum_image_2)
                call fsc_curve%CopyXData(frc_x_data)
                call fsc_curve%CopyYData(frc_y_data)

                ! Work out the Final score as per original unblur
                final_score_numerator = 0.0e0
                final_score_denominator = 0.0e0
                do bin_counter = 1, 100
                    if (frc_x_data(bin_counter) .le. 0.05e0) then
                        final_score_numerator = final_score_numerator + frc_y_data(bin_counter) * real(bin_counter - 1)
                        final_score_denominator = final_score_denominator + real(bin_counter - 1)
                    endif
                enddo
                final_score = final_score_numerator / final_score_denominator

                ! write out the fsc_curve.
                if (movie_counter .eq. 1) then
                    call my_frc_file%WriteCommentLine('SumMovie FRC for input stack : '//user_supplied_input_filename%value)
                    call my_frc_file%WriteCommentLine('Number of micrographs: '//IntegerToString(number_of_movies))
                    call my_frc_file%WriteCommentLine('Number of frames per movie: '//&
                                                       IntegerToString(number_of_frames_per_movie%value))
                    call my_frc_file%WriteCommentLine('Pixel size (A): '//RealToString(user_supplied_pixel_size%value,4))
                    call my_frc_file%WriteCommentLine('  1/(A)          FRC')
                    call my_frc_file%WriteCommentLine('-----------------------')
                    call my_frc_file%WriteCommentLine('')
                endif
                call my_frc_file%WriteCommentLine('Micrograph '//IntegerToString(movie_counter)//' of '//&
                                                  IntegerToString(number_of_movies)//'. Score: '//RealToString(final_score,3))
                do bin_counter = 1, 100
                    temp_real(1) = frc_x_data(bin_counter)
                    temp_real(2) = frc_y_data(bin_counter)

                    call my_frc_file%WriteDataLine(temp_real)
                enddo
            else
                final_score = 1.0e0
            endif


           ! If necessary, restore the power

           if (apply_dose_filter%value .and. divide_dose_filter%value) then

                !$omp parallel default(shared) private(j, y, i, x, image_counter, current_denominator, current_critical_dose, current_dose, current_optimal_dose)
                !$omp do

                ! for this pixel work out what to divide by. first we need the radius

                do j=1, sum_image%GetLogicalDimension(2)
                    y = (sum_image%LogicalIndexGivenPhysicalIndexInFourierSpace(j,2) * sum_image%fourier_voxel_size(2))**2
                    do i=1, sum_image%physical_upper_bound_complex(1)
                        x = ((i-1) * sum_image%fourier_voxel_size(1))**2
                        !
                        if (i .eq. 1 .and. j .eq. 1) then
                            current_critical_dose = critical_dose_at_dc
                        else
                            current_critical_dose = my_electron_dose%CriticalDose(sqrt(x+y) / user_supplied_pixel_size%value)
                        endif


                        current_optimal_dose = my_electron_dose%OptimalDoseGivenCriticalDose(current_critical_dose)

                        ! add up for all frames

                        current_denominator = 0.0e0

                        do image_counter = 1, number_of_frames_per_movie%value

                            current_dose = real(image_counter) * dose_per_frame%value

                            if (current_dose .lt. current_optimal_dose) then
                                current_denominator = current_denominator &
                                                    + my_electron_dose%DoseFilter(current_dose, current_critical_dose)**2
                            endif
                        enddo


                        if (current_denominator .gt. 0.0) then
                            current_denominator = sqrt(current_denominator)
                            sum_image%complex_values(i, j, 1) = sum_image%complex_values(i, j, 1) / current_denominator
                        endif

                    enddo
                  enddo

                !$omp enddo
                !$omp end parallel

           endif

            ! Write out the sum
            call sum_image%WriteToDisk(user_supplied_output_filename%value, movie_counter)


        enddo ! end of loop over movies

        ! Deallocation
        if (allocated(image_stack)) deallocate(image_stack)
        if (allocated(total_x_shifts)) deallocate(total_x_shifts)
        if (allocated(total_y_shifts)) deallocate(total_y_shifts)

        call this_program%Terminate()

    !end subroutine main

end program unblur
